# Supplementary material for: Limited Proteolysis of Cyclooxygenase-2 Enhances Cell Proliferation
Source: Int J Mol Sci. 2020 Apr 30;21(9):3195. doi: 10.3390/ijms21093195 (PMC7246915; doi:10.3390/ijms21093195)
Supplement: Supplementary file 1 [file ijms-21-03195-s001.zip]

Archive with 2 entries (2 files):
- Suppl Tables.xlsx
- Suppl. 1.docx
