# Supplementary material for: Limited Proteolysis of Cyclooxygenase-2 Enhances Cell Proliferation
Source: Int J Mol Sci. 2020 Apr 30;21(9):3195. doi: 10.3390/ijms21093195 (PMC7246915; doi:10.3390/ijms21093195)
Supplement: Supplementary file 1 [file ijms-21-03195-s001.zip › Suppl Tables.xlsx]

## Sheet: Table 1
	List of genes that showed a significant change in expression between WT and K598R COX-2
cuff_Gene_ID	Up down	cuff_HGNC_symbol	cuff_Description	cuff_sample_1.y	cuff_sample_2.y	cuff_value_1.y	cuff_value_2.y	cuff_log2_fold_change.y	cuff_test_stat.y	cuff_p_value.y	cuff_q_value.y	cuff_significant.y	GO term-description	GO term-ID
ENSG00000130182	Down	ZSCAN10	zinc finger and SCAN domain containing 10 [Source:HGNC Symbol;Acc:12997]	cox2	K598R	7.037	0.146547	-5.58553	-0.851222	5e-05	0.00082665	yes	regulation of transcription, DNA-dependent;negative regulation of transcription, DNA-dependent;transcription, DNA-templated;nucleus;sequence-specific DNA binding;metal ion binding;sequence-specific DNA binding transcription factor activity;protein binding;negative regulation of transcription, DNA-dependent;transcription, DNA-templated;nucleus;sequence-specific DNA binding;metal ion binding;sequen…	GO:0006355;GO:0045892;GO:0006351;GO:0005634;GO:0043565;GO:0046872;GO:0003700;GO:0005515;GO:0045892;GO:0006351;GO:0005634;GO:0043565;GO:0046872;GO:0003700;GO:0046872;GO:0003676;GO:0006355;GO:0045892;GO:0006351;GO:0005634;GO:0043565;GO:0046872;GO:0003700;;GO:0006355;GO:0005634;GO:0003700;GO:0006355;GO:0045892;GO:0005634;GO:0043565;GO:0003700
ENSG00000172349	Down	IL16	interleukin 16 [Source:HGNC Symbol;Acc:5980]	cox2	K598R	2.29268	0.0757492	-4.91966	-0.854505	5e-05	0.00082665	yes	protein binding;cytokine activity;protein binding;protein binding;leukocyte chemotaxis;induction of positive chemotaxis;intracellular;cytokine activity;protein binding;leukocyte chemotaxis;modulation by virus of host morphology or physiology;induction of positive chemotaxis;regulation of transcription, DNA-dependent;immune response;transcription, DNA-templated;extracellular space;intracellular;cy…	GO:0005515;GO:0005125;GO:0005515;GO:0005515;GO:0030595;GO:0050930;GO:0005622;GO:0005125;GO:0005515;GO:0030595;GO:0019048;GO:0050930;GO:0006355;GO:0006955;GO:0006351;GO:0005615;GO:0005622;GO:0005737;GO:0005886;GO:0005634;GO:0005125;GO:0005515;GO:0030595;GO:0019048;GO:0050930;GO:0006355;GO:0006955;GO:0006351;GO:0005615;GO:0005622;GO:0005737;GO:0005886;GO:0005634;GO:0005125;GO:0005515;GO:0005515;GO:…
ENSG00000039600	Down	SOX30	SRY (sex determining region Y)-box 30 [Source:HGNC Symbol;Acc:30635]	cox2	K598R	1.13861	0.107174	-3.40924	-2.39843	0.00085	0.00945964	yes	response to corticosteroid;regulation of transcription from RNA polymerase II promoter;regulation of transcription, DNA-dependent;spermatogenesis;transcription from RNA polymerase II promoter;transcription, DNA-templated;nucleus;sequence-specific DNA binding RNA polymerase II transcription factor activity;sequence-specific DNA binding;response to corticosteroid;regulation of transcription from RN…	GO:0031960;GO:0006357;GO:0006355;GO:0007283;GO:0006366;GO:0006351;GO:0005634;GO:0000981;GO:0043565;GO:0031960;GO:0006357;GO:0006355;GO:0007283;GO:0006366;GO:0006351;GO:0005634;GO:0000981;GO:0043565;
ENSG00000121075	Down	TBX4	T-box 4 [Source:HGNC Symbol;Acc:11603]	cox2	K598R	5.4013	0.644416	-3.06724	-2.67937	5e-05	0.00082665	yes	lung development;embryonic limb morphogenesis;angiogenesis;regulation of transcription, DNA-dependent;morphogenesis of an epithelium;transcription, DNA-templated;nucleus;DNA binding;sequence-specific DNA binding transcription factor activity;lung development;embryonic limb morphogenesis;angiogenesis;regulation of transcription, DNA-dependent;morphogenesis of an epithelium;transcription, DNA-templ…	GO:0030324;GO:0030326;GO:0001525;GO:0006355;GO:0002009;GO:0006351;GO:0005634;GO:0003677;GO:0003700;GO:0030324;GO:0030326;GO:0001525;GO:0006355;GO:0002009;GO:0006351;GO:0005634;GO:0003677;GO:0003700;GO:0035108;GO:0030324;GO:0048705;GO:0030326;GO:0001525;GO:0006355;GO:0002009;GO:0007275;GO:0006351;GO:0035108;GO:0005634;GO:0003677;GO:0003700;GO:0005515
ENSG00000104856	Down	RELB	v-rel avian reticuloendotheliosis viral oncogene homolog B [Source:HGNC Symbol;Acc:9956]	cox2	K598R	40.0806	6.5476	-2.61387	-7.91636	5e-05	0.00082665	yes	T-helper 1 cell differentiation;myeloid dendritic cell differentiation;positive regulation of gene expression;regulation of transcription, DNA-dependent;antigen processing and presentation;transcription, DNA-templated;T-helper 1 type immune response;microtubule organizing center;cytosol;nucleus;DNA binding;protein binding;transcription corepressor activity;sequence-specific DNA binding transcript…	GO:0045063;GO:0043011;GO:0010628;GO:0006355;GO:0019882;GO:0006351;GO:0042088;GO:0005815;GO:0005829;GO:0005634;GO:0003677;GO:0005515;GO:0003714;GO:0003700;GO:0005515;;GO:0006355;GO:0005634;GO:0005515;GO:0003700;;GO:0045063;GO:0043011;GO:0010628;GO:0006355;GO:0019882;GO:0006351;GO:0005815;GO:0005829;GO:0005634;GO:0003677;GO:0005515;GO:0003714;GO:0003700
ENSG00000112561	Down	TFEB	transcription factor EB [Source:HGNC Symbol;Acc:11753]	cox2	K598R	7.50918	1.56417	-2.26326	-2.48122	5e-05	0.00082665	yes	humoral immune response;embryonic placenta development;regulation of transcription, DNA-dependent;positive regulation of transcription, DNA-dependent;protein dimerization activity;positive regulation of autophagy;lysosome organization;humoral immune response;embryonic placenta development;regulation of transcription, DNA-dependent;autophagy;positive regulation of transcription, DNA-dependent;posi…	GO:0006959;GO:0001892;GO:0006355;GO:0045893;GO:0046983;GO:0010508;GO:0007040;GO:0006959;GO:0001892;GO:0006355;GO:0006914;GO:0045893;GO:0045944;GO:0006351;GO:0005737;GO:0005667;GO:0005634;GO:0044212;GO:0046983;GO:0046982;GO:0003677;GO:0003700;GO:0010508;GO:0007040;GO:0006959;GO:0001892;GO:0006355;GO:0006914;GO:0045893;GO:0045944;GO:0006351;GO:0045944;GO:0005737;GO:0005667;GO:0005634;GO:0044212;GO:…
ENSG00000116254	Down	CHD5	chromodomain helicase DNA binding protein 5 [Source:HGNC Symbol;Acc:16816]	cox2	K598R	1.18882	0.266246	-2.1587	-1.50073	0.00115	0.0120748	yes	chromatin modification;regulation of transcription, DNA-dependent;transcription, DNA-templated;nucleus;hydrolase activity, acting on acid anhydrides, in phosphorus-containing anhydrides;helicase activity;hydrolase activity;ATP-dependent helicase activity;DNA binding;nucleic acid binding;ATP binding;zinc ion binding;protein binding;regulation of transcription, DNA-dependent;nucleus;hydrolase activ…	GO:0016568;GO:0006355;GO:0006351;GO:0005634;GO:0016818;GO:0004386;GO:0016787;GO:0008026;GO:0003677;GO:0003676;GO:0005524;GO:0008270;GO:0005515;GO:0006355;GO:0005634;GO:0016818;GO:0003677;GO:0005524;GO:0008270;GO:0004386;GO:0016787;GO:0003677;GO:0003676;GO:0005524;GO:0004386;GO:0003676;GO:0005524;GO:0006355;GO:0005634;GO:0016818;GO:0004386;GO:0016787;GO:0008026;GO:0003677;GO:0003676;GO:0005524;GO:…
ENSG00000069399	Down	BCL3	B-cell CLL/lymphoma 3 [Source:HGNC Symbol;Acc:998]	cox2	K598R	17.2201	4.05244	-2.08723	-3.92303	5e-05	0.00082665	yes	positive regulation of interleukin-10 biosynthetic process;negative regulation of tumor necrosis factor biosynthetic process;regulation of NF-kappaB import into nucleus;antimicrobial humoral response;T-helper 2 cell differentiation;humoral immune response mediated by circulating immunoglobulin;maintenance of protein location in nucleus;follicular dendritic cell differentiation;negative regulation…	GO:0045082;GO:0042536;GO:0042345;GO:0019730;GO:0045064;GO:0002455;GO:0051457;GO:0002268;GO:0045415;GO:0010225;GO:0000060;GO:0051101;GO:0042771;GO:0042088;GO:0002315;GO:0007249;GO:0002467;GO:0048536;GO:0042832;GO:0030330;GO:0032729;GO:0045727;GO:0030198;GO:0042742;GO:0009615;GO:0045892;GO:0006974;GO:0043066;GO:0042981;GO:0045893;GO:0045944;GO:0006351;GO:0043066;GO:0033257;GO:0032996;GO:0043234;GO:…
ENSG00000077150	Down	NFKB2	nuclear factor of kappa light polypeptide gene enhancer in B-cells 2 (p49/p100) [Source:HGNC Symbol;Acc:7795]	cox2	K598R	89.0159	21.174	-2.07177	-11.2033	5e-05	0.00082665	yes	follicular dendritic cell differentiation;germinal center formation;spleen development;extracellular matrix organization;nucleus;toll-like receptor 5 signaling pathway;toll-like receptor TLR6:TLR2 signaling pathway;toll-like receptor TLR1:TLR2 signaling pathway;TRIF-dependent toll-like receptor signaling pathway;toll-like receptor 2 signaling pathway;follicular dendritic cell differentiation;toll…	GO:0002268;GO:0002467;GO:0048536;GO:0030198;GO:0005634;GO:0034146;GO:0038124;GO:0038123;GO:0035666;GO:0034134;GO:0002268;GO:0034162;GO:0034142;GO:0034166;GO:0034138;GO:0002756;GO:0002755;GO:0032481;GO:0002467;GO:0048536;GO:0051092;GO:0002224;GO:0030198;GO:0007165;GO:0006355;GO:0045087;GO:0006351;GO:0033257;GO:0005654;GO:0005829;GO:0005737;GO:0005634;GO:0003713;GO:0003677;GO:0005515;GO:0003700;GO:…
ENSG00000101096	Down	NFATC2	nuclear factor of activated T-cells, cytoplasmic, calcineurin-dependent 2 [Source:HGNC Symbol;Acc:7776]	cox2	K598R	3.75675	0.917651	-2.03347	-3.58957	5e-05	0.00082665	yes	cytokine production;B cell receptor signaling pathway;positive regulation of B cell proliferation;cell migration;response to drug;regulation of transcription, DNA-dependent;cellular response to DNA damage stimulus;positive regulation of transcription, DNA-dependent;innate immune response;Fc-epsilon receptor signaling pathway;positive regulation of transcription from RNA polymerase II promoter;tra…	GO:0001816;GO:0050853;GO:0030890;GO:0016477;GO:0042493;GO:0006355;GO:0006974;GO:0045893;GO:0045087;GO:0038095;GO:0045944;GO:0006351;GO:0015629;GO:0030529;GO:0005654;GO:0005829;GO:0005737;GO:0005667;GO:0005886;GO:0005634;GO:0044212;GO:0043565;GO:0003677;GO:0005515;GO:0003700;GO:0001816;GO:0050853;GO:0030890;GO:0016477;GO:0042493;GO:0006355;GO:0006974;GO:0045893;GO:0045087;GO:0038095;GO:0045944;GO:…
ENSG00000048052	Down	HDAC9	histone deacetylase 9 [Source:HGNC Symbol;Acc:14065]	cox2	K598R	9.3613	2.29702	-2.02695	-3.21917	5e-05	0.00082665	yes	regulation of striated muscle cell differentiation;peptidyl-lysine deacetylation;positive regulation of cell migration involved in sprouting angiogenesis;histone H3 deacetylation;histone H4 deacetylation;B cell activation;regulation of skeletal muscle fiber development;histone deacetylation;B cell differentiation;cellular response to insulin stimulus;Notch signaling pathway;negative regulation of…	GO:0051153;GO:0034983;GO:0090050;GO:0070932;GO:0070933;GO:0042113;GO:0048742;GO:0016575;GO:0030183;GO:0032869;GO:0007219;GO:0045892;GO:0007507;GO:0006954;GO:0006351;GO:0000122;GO:0000118;GO:0035097;GO:0005654;GO:0005737;GO:0005667;GO:0005634;GO:0033558;GO:0005080;GO:0097372;GO:0046970;GO:0046969;GO:0032041;GO:0070491;GO:0042826;GO:0008134;GO:0004407;GO:0046872;GO:0005515;GO:0003714;GO:0048742;GO:…
ENSG00000167554	Down	ZNF610	zinc finger protein 610 [Source:HGNC Symbol;Acc:26687]	cox2	K598R	5.03174	1.29135	-1.96218	-1.61679	0.0015	0.015007	yes	regulation of transcription, DNA-dependent;transcription, DNA-templated;intracellular;nucleus;DNA binding;metal ion binding;nucleic acid binding;regulation of transcription, DNA-dependent;transcription, DNA-templated;intracellular;nucleus;DNA binding;metal ion binding;nucleic acid binding;regulation of transcription, DNA-dependent;transcription, DNA-templated;intracellular;nucleus;DNA binding;met…	GO:0006355;GO:0006351;GO:0005622;GO:0005634;GO:0003677;GO:0046872;GO:0003676;GO:0006355;GO:0006351;GO:0005622;GO:0005634;GO:0003677;GO:0046872;GO:0003676;GO:0006355;GO:0006351;GO:0005622;GO:0005634;GO:0003677;GO:0046872;GO:0003676;GO:0006355;GO:0005622;GO:0003676;GO:0006355;GO:0006351;GO:0005622;GO:0005634;GO:0003677;GO:0046872;GO:0003676
ENSG00000198939	Down	ZFP2	ZFP2 zinc finger protein [Source:HGNC Symbol;Acc:26138]	cox2	K598R	3.58661	0.968561	-1.88871	-3.8004	5e-05	0.00082665	yes	regulation of transcription, DNA-dependent;transcription, DNA-templated;nucleus;DNA binding;metal ion binding;;;regulation of transcription, DNA-dependent;transcription, DNA-templated;nucleus;DNA binding;metal ion binding;regulation of transcription, DNA-dependent;transcription, DNA-templated;nucleus;DNA binding;metal ion binding;regulation of transcription, DNA-dependent;transcription, DNA-templ…	GO:0006355;GO:0006351;GO:0005634;GO:0003677;GO:0046872;;;GO:0006355;GO:0006351;GO:0005634;GO:0003677;GO:0046872;GO:0006355;GO:0006351;GO:0005634;GO:0003677;GO:0046872;GO:0006355;GO:0006351;GO:0005634;GO:0003677;GO:0046872
ENSG00000119715	Down	ESRRB	estrogen-related receptor beta [Source:HGNC Symbol;Acc:3473]	cox2	K598R	1.49611	0.416405	-1.84516	-1.88277	5e-05	0.00082665	yes	steroid hormone mediated signaling pathway;regulation of transcription, DNA-dependent;transcription, DNA-templated;nucleus;steroid binding;steroid hormone receptor activity;sequence-specific DNA binding;zinc ion binding;sequence-specific DNA binding transcription factor activity;trophectodermal cell proliferation;trophectodermal cellular morphogenesis;intracellular receptor signaling pathway;ster…	GO:0043401;GO:0006355;GO:0006351;GO:0005634;GO:0005496;GO:0003707;GO:0043565;GO:0008270;GO:0003700;GO:0001834;GO:0001831;GO:0030522;GO:0043401;GO:0019827;GO:0006367;GO:0010467;GO:0006355;GO:0045944;GO:0005654;GO:0005634;GO:0003713;GO:0005496;GO:0004879;GO:0008134;GO:0000980;GO:0003707;GO:0043565;GO:0008270;GO:0003700;GO:0001834;GO:0001831;GO:0030522;GO:0043401;GO:0019827;GO:0006367;GO:0010467;GO:…
ENSG00000139515	Down	PDX1	pancreatic and duodenal homeobox 1 [Source:HGNC Symbol;Acc:6107]	cox2	K598R	2.93063	0.83594	-1.80974	-5.25685	5e-05	0.00082665	yes	response to vitamin;type B pancreatic cell differentiation;detection of glucose;organ senescence;generation of precursor metabolites and energy;exocrine pancreas development;morphogenesis of embryonic epithelium;transdifferentiation;response to chlorate;stem cell differentiation;nitric oxide mediated signal transduction;insulin secretion;endocrine pancreas development;response to leucine;organ re…	GO:0033273;GO:0003309;GO:0051594;GO:0010260;GO:0006091;GO:0031017;GO:0016331;GO:0060290;GO:0010157;GO:0048863;GO:0007263;GO:0030073;GO:0031018;GO:0043201;GO:0031100;GO:0009887;GO:0010942;GO:0051384;GO:0070542;GO:0032024;GO:0043388;GO:0035094;GO:0034097;GO:0007224;GO:0006006;GO:0001889;GO:0007417;GO:0048565;GO:0042493;GO:0009611;GO:0008284;GO:0006355;GO:0042593;GO:0006366;GO:0008285;GO:0045944;GO:…
ENSG00000196378	Down	ZNF34	zinc finger protein 34 [Source:HGNC Symbol;Acc:13098]	cox2	K598R	7.66376	2.24381	-1.7721	-5.39215	5e-05	0.00082665	yes	regulation of transcription, DNA-dependent;transcription, DNA-templated;intracellular;nucleus;DNA binding;metal ion binding;nucleic acid binding;zinc ion binding;regulation of transcription, DNA-dependent;transcription, DNA-templated;intracellular;nucleus;DNA binding;metal ion binding;nucleic acid binding;zinc ion binding;regulation of transcription, DNA-dependent;intracellular;metal ion binding;…	GO:0006355;GO:0006351;GO:0005622;GO:0005634;GO:0003677;GO:0046872;GO:0003676;GO:0008270;GO:0006355;GO:0006351;GO:0005622;GO:0005634;GO:0003677;GO:0046872;GO:0003676;GO:0008270;GO:0006355;GO:0005622;GO:0046872;GO:0003676;GO:0006355;GO:0005622;GO:0003676
ENSG00000144655	Down	CSRNP1	cysteine-serine-rich nuclear protein 1 [Source:HGNC Symbol;Acc:14300]	cox2	K598R	23.6241	7.01151	-1.75246	-10.339	5e-05	0.00082665	yes	face morphogenesis;palate development;skeletal system morphogenesis;platelet-derived growth factor receptor signaling pathway;post-embryonic development;apoptotic process;positive regulation of transcription from RNA polymerase II promoter;transcription, DNA-templated;regulation of transcription, DNA-dependent;positive regulation of transcription from RNA polymerase II promoter;nucleus;nucleus;DN…	GO:0060325;GO:0060021;GO:0048705;GO:0048008;GO:0009791;GO:0006915;GO:0045944;GO:0006351;GO:0006355;GO:0045944;GO:0005634;GO:0005634;GO:0003677;GO:0003700;GO:0003674;GO:0001228;GO:0043565;GO:0003700;GO:0060325;GO:0060021;GO:0048705;GO:0048008;GO:0009791;GO:0006915;GO:0045944;GO:0006351;GO:0005634;GO:0003677;GO:0003700;GO:0003674
ENSG00000110031	Down	LPXN	leupaxin [Source:HGNC Symbol;Acc:14061]	cox2	K598R	11.5949	3.52189	-1.71906	-4.82959	5e-05	0.00082665	yes	;negative regulation of B cell receptor signaling pathway;regulation of cell adhesion mediated by integrin;negative regulation of cell adhesion;protein complex assembly;signal transduction;cell adhesion;regulation of transcription, DNA-dependent;transcription, DNA-templated;focal adhesion;podosome;cell projection;perinuclear region of cytoplasm;cytoplasm;plasma membrane;nucleus;transcription cofa…	;GO:0050859;GO:0033628;GO:0007162;GO:0006461;GO:0007165;GO:0007155;GO:0006355;GO:0006351;GO:0005925;GO:0002102;GO:0042995;GO:0048471;GO:0005737;GO:0005886;GO:0005634;GO:0003712;GO:0008270;GO:0005515;GO:0050859;GO:0033628;GO:0007162;GO:0006461;GO:0007165;GO:0007155;GO:0006355;GO:0006351;GO:0050859;GO:0005925;GO:0002102;GO:0042995;GO:0048471;GO:0005737;GO:0005886;GO:0005634;GO:0002102;GO:0005925;GO…
ENSG00000170684	Down	ZNF296	zinc finger protein 296 [Source:HGNC Symbol;Acc:15981]	cox2	K598R	9.70096	2.96179	-1.71166	-2.49652	0.0007	0.00809085	yes	regulation of transcription, DNA-dependent;spermatogenesis;transcription, DNA-templated;cellular_component;nucleus;DNA binding;metal ion binding;molecular_function	GO:0006355;GO:0007283;GO:0006351;GO:0005575;GO:0005634;GO:0003677;GO:0046872;GO:0003674
ENSG00000172748	Down	ZNF596	zinc finger protein 596 [Source:HGNC Symbol;Acc:27268]	cox2	K598R	5.05345	1.55724	-1.69827	-2.33667	5e-05	0.00082665	yes	regulation of transcription, DNA-dependent;intracellular;nucleic acid binding;regulation of transcription, DNA-dependent;transcription, DNA-templated;intracellular;nucleus;DNA binding;metal ion binding;nucleic acid binding;regulation of transcription, DNA-dependent;intracellular;nucleic acid binding;regulation of transcription, DNA-dependent;intracellular;nucleic acid binding;regulation of transc…	GO:0006355;GO:0005622;GO:0003676;GO:0006355;GO:0006351;GO:0005622;GO:0005634;GO:0003677;GO:0046872;GO:0003676;GO:0006355;GO:0005622;GO:0003676;GO:0006355;GO:0005622;GO:0003676;GO:0006355;GO:0005622;GO:0003676;GO:0006355;GO:0005622;GO:0003676;GO:0006355;GO:0005622;GO:0003676;GO:0006355;GO:0006351;GO:0005622;GO:0005634;GO:0003677;GO:0046872;GO:0003676;GO:0006355;GO:0006351;GO:0005622;GO:0005634;GO:…
ENSG00000083817	Down	ZNF416	zinc finger protein 416 [Source:HGNC Symbol;Acc:20645]	cox2	K598R	9.97781	3.20914	-1.63654	-6.47779	5e-05	0.00082665	yes	regulation of transcription, DNA-dependent;transcription, DNA-templated;intracellular;nucleus;DNA binding;metal ion binding;nucleic acid binding	GO:0006355;GO:0006351;GO:0005622;GO:0005634;GO:0003677;GO:0046872;GO:0003676
ENSG00000118513	Down	MYB	v-myb avian myeloblastosis viral oncogene homolog [Source:HGNC Symbol;Acc:7545]	cox2	K598R	1.36863	0.452403	-1.59705	-1.0427	5e-05	0.00082665	yes	positive regulation of T-helper cell differentiation;embryonic digestive tract development;G1/S transition of mitotic cell cycle;positive regulation of histone H3-K9 methylation;positive regulation of histone H3-K4 methylation;chromatin remodeling;homeostasis of number of cells;thymus development;B cell differentiation;blood coagulation;in utero embryonic development;calcium ion transport;regulat…	GO:0045624;GO:0048566;GO:0000082;GO:0051574;GO:0051571;GO:0006338;GO:0048872;GO:0048538;GO:0030183;GO:0007596;GO:0001701;GO:0006816;GO:0006355;GO:0045892;GO:0045893;GO:0045944;GO:0006351;GO:0000122;GO:0010468;GO:0006355;GO:0045944;GO:0016363;GO:0005634;GO:0003682;GO:0003677;GO:0005515;GO:0003700;GO:0005515;GO:0045624;GO:0048566;GO:0000082;GO:0051574;GO:0051571;GO:0006338;GO:0048872;GO:0048538;GO:…
ENSG00000179528	Down	LBX2	ladybird homeobox 2 [Source:HGNC Symbol;Acc:15525]	cox2	K598R	2.61525	0.890951	-1.55353	-1.56067	0.00585	0.043903	yes	regulation of transcription, DNA-dependent;transcription, DNA-templated;nucleus;sequence-specific DNA binding;DNA binding;sequence-specific DNA binding transcription factor activity;regulation of transcription, DNA-dependent;transcription, DNA-templated;nucleus;sequence-specific DNA binding;DNA binding;sequence-specific DNA binding transcription factor activity;	GO:0006355;GO:0006351;GO:0005634;GO:0043565;GO:0003677;GO:0003700;GO:0006355;GO:0006351;GO:0005634;GO:0043565;GO:0003677;GO:0003700;
ENSG00000196152	Down	ZNF79	zinc finger protein 79 [Source:HGNC Symbol;Acc:13153]	cox2	K598R	17.2686	5.92376	-1.54357	-8.10867	5e-05	0.00082665	yes	regulation of transcription, DNA-dependent;transcription, DNA-templated;biological_process;intracellular;nucleus;DNA binding;metal ion binding;nucleic acid binding;molecular_function;regulation of transcription, DNA-dependent;intracellular;metal ion binding;nucleic acid binding	GO:0006355;GO:0006351;GO:0008150;GO:0005622;GO:0005634;GO:0003677;GO:0046872;GO:0003676;GO:0003674;GO:0006355;GO:0005622;GO:0046872;GO:0003676
ENSG00000171223	Down	JUNB	jun B proto-oncogene [Source:HGNC Symbol;Acc:6205]	cox2	K598R	27.9936	9.90081	-1.49948	-2.64648	5e-05	0.00082665	yes	positive regulation of cell differentiation;embryonic process involved in female pregnancy;osteoblast proliferation;response to peptide hormone;vasculogenesis;labyrinthine layer blood vessel development;osteoblast differentiation;trophectodermal cell differentiation;decidualization;osteoclast differentiation;transforming growth factor beta receptor signaling pathway;regulation of cell cycle;cellu…	GO:0045597;GO:0060136;GO:0033687;GO:0043434;GO:0001570;GO:0060716;GO:0001649;GO:0001829;GO:0046697;GO:0030316;GO:0007179;GO:0051726;GO:0071277;GO:0051591;GO:0051412;GO:0034097;GO:0032870;GO:0032570;GO:0009612;GO:0009416;GO:0006367;GO:0006357;GO:0010467;GO:0042493;GO:0006355;GO:0045944;GO:0006351;GO:0009987;GO:0001701;GO:0014070;GO:0007565;GO:0006366;GO:0000785;GO:0005654;GO:0005634;GO:0005634;GO:…
ENSG00000166012	Down	TAF1D	TATA box binding protein (TBP)-associated factor, RNA polymerase I, D, 41kDa [Source:HGNC Symbol;Acc:28759]	cox2	K598R	374.033	132.696	-1.49504	-3.6359	5e-05	0.00082665	yes	regulation of transcription, DNA-dependent;transcription, DNA-templated;RNA polymerase transcription factor SL1 complex;DNA binding;protein binding;regulation of transcription, DNA-dependent;transcription, DNA-templated;RNA polymerase transcription factor SL1 complex;DNA binding;protein binding;;regulation of transcription, DNA-dependent;RNA polymerase transcription factor SL1 complex;regulation …	GO:0006355;GO:0006351;GO:0005668;GO:0003677;GO:0005515;GO:0006355;GO:0006351;GO:0005668;GO:0003677;GO:0005515;;GO:0006355;GO:0005668;GO:0006355;GO:0005668;;GO:0006355;GO:0006351;GO:0005668;GO:0003677;GO:0005515;;;
ENSG00000025434	Down	NR1H3	nuclear receptor subfamily 1, group H, member 3 [Source:HGNC Symbol;Acc:7966]	cox2	K598R	30.4401	11.0986	-1.45559	-2.31158	0.0001	0.00153417	yes	sterol homeostasis;negative regulation of pinocytosis;positive regulation of cholesterol transport;positive regulation of cholesterol homeostasis;negative regulation of interferon-gamma-mediated signaling pathway;positive regulation of receptor biosynthetic process;negative regulation of lipid transport;positive regulation of toll-like receptor 4 signaling pathway;positive regulation of fatty aci…	GO:0055092;GO:0048550;GO:0032376;GO:2000189;GO:0060336;GO:0010870;GO:0032369;GO:0034145;GO:0045723;GO:0032270;GO:0043401;GO:0010745;GO:0090341;GO:0090188;GO:0070328;GO:0043031;GO:0010887;GO:0010875;GO:0010867;GO:0042752;GO:0043277;GO:0042632;GO:0045861;GO:0051006;GO:0055088;GO:0032570;GO:0006367;GO:0071222;GO:0050728;GO:0010467;GO:0006355;GO:0044255;GO:0045893;GO:0045944;GO:0000122;GO:0000790;GO:…
ENSG00000125812	Down	GZF1	GDNF-inducible zinc finger protein 1 [Source:HGNC Symbol;Acc:15808]	cox2	K598R	24.9611	9.22051	-1.43676	-4.19318	5e-05	0.00082665	yes	branching involved in ureteric bud morphogenesis;negative regulation of transcription, DNA-dependent;transcription, DNA-templated;negative regulation of transcription from RNA polymerase II promoter;nucleoplasm;nucleolus;nucleus;sequence-specific DNA binding;metal ion binding;nucleic acid binding;protein binding;branching involved in ureteric bud morphogenesis;negative regulation of transcription…	GO:0001658;GO:0045892;GO:0006351;GO:0000122;GO:0005654;GO:0005730;GO:0005634;GO:0043565;GO:0046872;GO:0003676;GO:0005515;GO:0001658;GO:0000122;GO:0005634;GO:0001658;GO:0045892;GO:0006351;GO:0000122;GO:0005654;GO:0005730;GO:0005634;GO:0043565;GO:0046872;GO:0003676;GO:0005515;GO:0001658;GO:0000122;GO:0005634;GO:0046872;GO:0003676;GO:0001658;GO:0000122;GO:0005634;GO:0046872;GO:0003676
ENSG00000151322	Down	NPAS3	neuronal PAS domain protein 3 [Source:HGNC Symbol;Acc:19311]	cox2	K598R	1.37549	0.512892	-1.42322	-0.997945	0.0047	0.0371526	yes	signal transduction;regulation of transcription, DNA-dependent;transcription, DNA-templated;cytoplasm;nucleus;protein dimerization activity;signal transducer activity;DNA binding;protein binding;signal transduction;regulation of transcription, DNA-dependent;transcription, DNA-templated;cytoplasm;nucleus;protein dimerization activity;signal transducer activity;DNA binding;protein binding;maternal …	GO:0007165;GO:0006355;GO:0006351;GO:0005737;GO:0005634;GO:0046983;GO:0004871;GO:0003677;GO:0005515;GO:0007165;GO:0006355;GO:0006351;GO:0005737;GO:0005634;GO:0046983;GO:0004871;GO:0003677;GO:0005515;GO:0042711;GO:0007626;GO:0035176;GO:0007165;GO:0006355;GO:0045893;GO:0006351;GO:0005737;GO:0005634;GO:0046983;GO:0004871;GO:0003677;GO:0005515;GO:0042711;GO:0007626;GO:0035176;GO:0007165;GO:0006355;GO:…
ENSG00000179094	Down	PER1	period circadian clock 1 [Source:HGNC Symbol;Acc:8845]	cox2	K598R	29.759	11.1246	-1.41957	-4.00318	5e-05	0.00082665	yes	entrainment of circadian clock;circadian rhythm;circadian regulation of gene expression;response to light stimulus;signal transduction;negative regulation of transcription, DNA-dependent;transcription, DNA-templated;negative regulation of transcription from RNA polymerase II promoter;negative regulation of transcription, DNA-dependent;cytoplasm;nucleus;transcription factor binding transcription f…	GO:0009649;GO:0007623;GO:0032922;GO:0009416;GO:0007165;GO:0045892;GO:0006351;GO:0000122;GO:0045892;GO:0005737;GO:0005634;GO:0000989;GO:0070888;GO:0000988;GO:0004871;GO:0000978;GO:0005515;GO:0007623;GO:0009416;GO:0007165;GO:0000122;GO:0005634;GO:0000988;GO:0004871;GO:0005515;GO:0007623;GO:0009416;GO:0007165;GO:0000122;GO:0005634;GO:0000988;GO:0004871;GO:0005515;GO:0007165;GO:0004871;GO:0005515;;GO…
ENSG00000197279	Down	ZNF165	zinc finger protein 165 [Source:HGNC Symbol;Acc:12953]	cox2	K598R	3.8667	1.46237	-1.40279	-4.42335	5e-05	0.00082665	yes	regulation of transcription, DNA-dependent;transcription, DNA-templated;nucleus;DNA binding;metal ion binding;protein binding;sequence-specific DNA binding transcription factor activity	GO:0006355;GO:0006351;GO:0005634;GO:0003677;GO:0046872;GO:0005515;GO:0003700
ENSG00000158691	Down	ZSCAN12	zinc finger and SCAN domain containing 12 [Source:HGNC Symbol;Acc:13172]	cox2	K598R	15.6969	5.9482	-1.39996	-8.61154	5e-05	0.00082665	yes	regulation of transcription, DNA-dependent;transcription, DNA-templated;nucleus;DNA binding;metal ion binding;sequence-specific DNA binding transcription factor activity;regulation of transcription, DNA-dependent;transcription, DNA-templated;nucleus;DNA binding;metal ion binding;sequence-specific DNA binding transcription factor activity	GO:0006355;GO:0006351;GO:0005634;GO:0003677;GO:0046872;GO:0003700;GO:0006355;GO:0006351;GO:0005634;GO:0003677;GO:0046872;GO:0003700
ENSG00000198440	Down	ZNF583	zinc finger protein 583 [Source:HGNC Symbol;Acc:26427]	cox2	K598R	17.91	6.86688	-1.38304	-4.82783	5e-05	0.00082665	yes	regulation of transcription, DNA-dependent;intracellular;nucleic acid binding;regulation of transcription, DNA-dependent;transcription, DNA-templated;intracellular;nucleus;DNA binding;metal ion binding;nucleic acid binding;regulation of transcription, DNA-dependent;intracellular;nucleic acid binding;regulation of transcription, DNA-dependent;transcription, DNA-templated;intracellular;nucleus;DNA …	GO:0006355;GO:0005622;GO:0003676;GO:0006355;GO:0006351;GO:0005622;GO:0005634;GO:0003677;GO:0046872;GO:0003676;GO:0006355;GO:0005622;GO:0003676;GO:0006355;GO:0006351;GO:0005622;GO:0005634;GO:0003677;GO:0046872;GO:0003676
ENSG00000015153	Down	YAF2	YY1 associated factor 2 [Source:HGNC Symbol;Acc:17363]	cox2	K598R	41.2673	16.0092	-1.3661	-5.00164	5e-05	0.00082665	yes	negative regulation of transcription, DNA-dependent;positive regulation of transcription, DNA-dependent;transcription, DNA-templated;cytoplasm;nucleus;transcription coactivator activity;zinc ion binding;protein binding;transcription corepressor activity;protein binding;negative regulation of transcription, DNA-dependent;positive regulation of transcription, DNA-dependent;transcription, DNA-templa…	GO:0045892;GO:0045893;GO:0006351;GO:0005737;GO:0005634;GO:0003713;GO:0008270;GO:0005515;GO:0003714;GO:0005515;GO:0045892;GO:0045893;GO:0006351;GO:0005737;GO:0005634;GO:0003713;GO:0008270;GO:0005515;GO:0003714;GO:0045892;GO:0045893;GO:0006351;GO:0005737;GO:0005634;GO:0003713;GO:0008270;GO:0005515;GO:0003714;GO:0008270;GO:0008270;GO:0008270;;GO:0008270;GO:0008270;;GO:0008270;GO:0008270;GO:0005737;G…
ENSG00000104825	Down	NFKBIB	nuclear factor of kappa light polypeptide gene enhancer in B-cells inhibitor, beta [Source:HGNC Symbol;Acc:7798]	cox2	K598R	56.7302	22.1226	-1.35859	-5.27061	5e-05	0.00082665	yes	protein binding;toll-like receptor 5 signaling pathway;toll-like receptor TLR6:TLR2 signaling pathway;toll-like receptor TLR1:TLR2 signaling pathway;TRIF-dependent toll-like receptor signaling pathway;toll-like receptor 2 signaling pathway;toll-like receptor 9 signaling pathway;toll-like receptor 4 signaling pathway;toll-like receptor 10 signaling pathway;toll-like receptor 3 signaling pathway;My…	GO:0005515;GO:0034146;GO:0038124;GO:0038123;GO:0035666;GO:0034134;GO:0034162;GO:0034142;GO:0034166;GO:0034138;GO:0002756;GO:0002755;GO:0032481;GO:0051092;GO:0002224;GO:0007165;GO:0045087;GO:0006351;GO:0005829;GO:0005634;GO:0003713;GO:0004871;GO:0005515;GO:0005515;;GO:0034146;GO:0038124;GO:0038123;GO:0035666;GO:0034134;GO:0034162;GO:0034142;GO:0034166;GO:0034138;GO:0002756;GO:0002755;GO:0032481;GO…
ENSG00000186496	Down	ZNF396	zinc finger protein 396 [Source:HGNC Symbol;Acc:18824]	cox2	K598R	2.28011	0.901572	-1.33859	-2.56761	5e-05	0.00082665	yes	regulation of transcription, DNA-dependent;transcription, DNA-templated;cytoplasm;nucleus;DNA binding;metal ion binding;sequence-specific DNA binding transcription factor activity;regulation of transcription, DNA-dependent;transcription, DNA-templated;cytoplasm;nucleus;DNA binding;metal ion binding;sequence-specific DNA binding transcription factor activity;regulation of transcription, DNA-depend…	GO:0006355;GO:0006351;GO:0005737;GO:0005634;GO:0003677;GO:0046872;GO:0003700;GO:0006355;GO:0006351;GO:0005737;GO:0005634;GO:0003677;GO:0046872;GO:0003700;GO:0006355;GO:0006351;GO:0005737;GO:0005634;GO:0003677;GO:0046872;GO:0003700;GO:0006355;GO:0005634;GO:0003700;
ENSG00000010818	Down	HIVEP2	human immunodeficiency virus type I enhancer binding protein 2 [Source:HGNC Symbol;Acc:4921]	cox2	K598R	19.9678	7.93022	-1.33224	-5.15442	5e-05	0.00082665	yes	regulation of transcription, DNA-dependent;transcription, DNA-templated;nucleus;DNA binding;metal ion binding;regulation of transcription, DNA-dependent;transcription, DNA-templated;nucleus;DNA binding;metal ion binding;regulation of transcription, DNA-dependent;transcription, DNA-templated;nucleus;DNA binding;metal ion binding	GO:0006355;GO:0006351;GO:0005634;GO:0003677;GO:0046872;GO:0006355;GO:0006351;GO:0005634;GO:0003677;GO:0046872;GO:0006355;GO:0006351;GO:0005634;GO:0003677;GO:0046872
ENSG00000120669	Down	SOHLH2	spermatogenesis and oogenesis specific basic helix-loop-helix 2 [Source:HGNC Symbol;Acc:26026]	cox2	K598R	3.20505	1.27314	-1.33195	-3.51954	5e-05	0.00082665	yes	oogenesis;regulation of transcription, DNA-dependent;spermatogenesis;multicellular organismal development;cell differentiation;transcription, DNA-templated;nucleus;protein dimerization activity;DNA binding;oogenesis;regulation of transcription, DNA-dependent;spermatogenesis;multicellular organismal development;cell differentiation;transcription, DNA-templated;nucleus;protein dimerization activity…	GO:0048477;GO:0006355;GO:0007283;GO:0007275;GO:0030154;GO:0006351;GO:0005634;GO:0046983;GO:0003677;GO:0048477;GO:0006355;GO:0007283;GO:0007275;GO:0030154;GO:0006351;GO:0005634;GO:0046983;GO:0003677;GO:0048477;GO:0006355;GO:0007283;GO:0007275;GO:0030154;GO:0006351;GO:0005634;GO:0046983;GO:0003677
ENSG00000198298	Down	ZNF485	zinc finger protein 485 [Source:HGNC Symbol;Acc:23440]	cox2	K598R	19.7783	7.87576	-1.32843	-3.91633	5e-05	0.00082665	yes	regulation of transcription, DNA-dependent;transcription, DNA-templated;intracellular;nucleus;DNA binding;metal ion binding;nucleic acid binding;regulation of transcription, DNA-dependent;intracellular;nucleic acid binding;regulation of transcription, DNA-dependent;transcription, DNA-templated;intracellular;nucleus;DNA binding;metal ion binding;nucleic acid binding;metal ion binding;nucleic acid …	GO:0006355;GO:0006351;GO:0005622;GO:0005634;GO:0003677;GO:0046872;GO:0003676;GO:0006355;GO:0005622;GO:0003676;GO:0006355;GO:0006351;GO:0005622;GO:0005634;GO:0003677;GO:0046872;GO:0003676;GO:0046872;GO:0003676
ENSG00000181472	Down	ZBTB2	zinc finger and BTB domain containing 2 [Source:HGNC Symbol;Acc:20868]	cox2	K598R	20.1151	8.05669	-1.32002	-8.40632	5e-05	0.00082665	yes	regulation of transcription, DNA-dependent;transcription, DNA-templated;nucleus;DNA binding;metal ion binding;protein binding	GO:0006355;GO:0006351;GO:0005634;GO:0003677;GO:0046872;GO:0005515
ENSG00000173276	Down	ZBTB21	zinc finger and BTB domain containing 21 [Source:HGNC Symbol;Acc:13083]	cox2	K598R	31.3786	12.7943	-1.29428	-5.05668	5e-05	0.00082665	yes	regulation of transcription, DNA-dependent;negative regulation of transcription, DNA-dependent;transcription, DNA-templated;nucleus;methyl-CpG binding;metal ion binding;protein binding;regulation of transcription, DNA-dependent;negative regulation of transcription, DNA-dependent;transcription, DNA-templated;nucleus;methyl-CpG binding;metal ion binding;protein binding;regulation of transcription, …	GO:0006355;GO:0045892;GO:0006351;GO:0005634;GO:0008327;GO:0046872;GO:0005515;GO:0006355;GO:0045892;GO:0006351;GO:0005634;GO:0008327;GO:0046872;GO:0005515;GO:0006355;GO:0045892;GO:0006351;GO:0005634;GO:0008327;GO:0046872;GO:0005515;GO:0006355;GO:0045892;GO:0006351;GO:0005634;GO:0008327;GO:0046872;GO:0005515;GO:0005515;GO:0005515;GO:0005515
ENSG00000204859	Down	ZBTB48	zinc finger and BTB domain containing 48 [Source:HGNC Symbol;Acc:4930]	cox2	K598R	52.4834	21.5824	-1.28201	-6.04835	5e-05	0.00082665	yes	cytoplasm;nucleus;protein binding;cytoplasm;nucleus;protein binding;transcription, DNA-templated;cytoplasm;nucleus;DNA binding;metal ion binding;nucleic acid binding;protein binding;sequence-specific DNA binding transcription factor activity;metal ion binding;nucleic acid binding;	GO:0005737;GO:0005634;GO:0005515;GO:0005737;GO:0005634;GO:0005515;GO:0006351;GO:0005737;GO:0005634;GO:0003677;GO:0046872;GO:0003676;GO:0005515;GO:0003700;GO:0046872;GO:0003676;
ENSG00000075426	Down	FOSL2	FOS-like antigen 2 [Source:HGNC Symbol;Acc:3798]	cox2	K598R	40.5513	16.6977	-1.2801	-3.16023	5e-05	0.00082665	yes	cell death;positive regulation of fibroblast proliferation;regulation of transcription from RNA polymerase II promoter;regulation of transcription, DNA-dependent;transcription, DNA-templated;nucleus;RNA polymerase II regulatory region sequence-specific DNA binding;sequence-specific DNA binding;DNA binding;sequence-specific DNA binding transcription factor activity;cell death;positive regulation o…	GO:0008219;GO:0048146;GO:0006357;GO:0006355;GO:0006351;GO:0005634;GO:0000977;GO:0043565;GO:0003677;GO:0003700;GO:0008219;GO:0048146;GO:0006357;GO:0006355;GO:0006351;GO:0042493;GO:0032870;GO:0032570;GO:0051412;GO:0043278;GO:0051591;GO:0009612;GO:0007565;GO:0006366;GO:0005634;GO:0000977;GO:0043565;GO:0003677;GO:0003700;GO:0003690;GO:0048146;GO:0006355;GO:0005634;GO:0000977;GO:0043565;GO:0003677;GO:…
ENSG00000197050	Down	ZNF420	zinc finger protein 420 [Source:HGNC Symbol;Acc:20649]	cox2	K598R	25.5552	10.6598	-1.26144	-2.32884	5e-05	0.00082665	yes	metal ion binding;nucleic acid binding;regulation of transcription, DNA-dependent;intracellular;nucleic acid binding;regulation of transcription, DNA-dependent;intracellular;nucleic acid binding;regulation of transcription, DNA-dependent;intracellular;nucleic acid binding;regulation of transcription, DNA-dependent;intracellular;metal ion binding;nucleic acid binding;regulation of transcription, D…	GO:0046872;GO:0003676;GO:0006355;GO:0005622;GO:0003676;GO:0006355;GO:0005622;GO:0003676;GO:0006355;GO:0005622;GO:0003676;GO:0006355;GO:0005622;GO:0046872;GO:0003676;GO:0006355;GO:0005622;GO:0046872;GO:0003676;GO:0006355;GO:0006351;GO:0005622;GO:0005634;GO:0003677;GO:0046872;GO:0003676;GO:0005515;GO:0046872
ENSG00000112333	Down	NR2E1	nuclear receptor subfamily 2, group E, member 1 [Source:HGNC Symbol;Acc:7973]	cox2	K598R	1.78629	0.746741	-1.25828	-1.40108	0.00295	0.0256787	yes	steroid hormone mediated signaling pathway;nervous system development;positive regulation of stem cell proliferation;positive regulation of neural precursor cell proliferation;negative regulation of neural precursor cell proliferation;regulation of cell migration involved in sprouting angiogenesis;long-term synaptic potentiation;regulation of timing of neuron differentiation;retina development in…	GO:0043401;GO:0007399;GO:2000648;GO:2000179;GO:2000178;GO:0090049;GO:0060291;GO:0060164;GO:0060041;GO:0048814;GO:0048712;GO:0045787;GO:0045766;GO:0045665;GO:0045165;GO:0035176;GO:0035019;GO:0021960;GO:0021895;GO:0021872;GO:0021819;GO:0021764;GO:0021542;GO:0008347;GO:0002118;GO:0001662;GO:0030198;GO:0006367;GO:0010467;GO:0006355;GO:0007601;GO:0043066;GO:0021772;GO:0051128;GO:0021987;GO:0008284;GO:…
ENSG00000087206	Down	UIMC1	ubiquitin interaction motif containing 1 [Source:HGNC Symbol;Acc:30298]	cox2	K598R	75.715	31.7118	-1.25556	-5.84993	5e-05	0.00082665	yes	histone H2A K63-linked deubiquitination;positive regulation of DNA repair;G2 DNA damage checkpoint;response to ionizing radiation;double-strand break repair;negative regulation of transcription, DNA-dependent;transcription, DNA-templated;BRCA1-A complex;nucleus;K63-linked polyubiquitin binding;histone binding;retinoid X receptor binding;protein binding;histone H2A K63-linked deubiquitination;posi…	GO:0070537;GO:0045739;GO:0031572;GO:0010212;GO:0006302;GO:0045892;GO:0006351;GO:0070531;GO:0005634;GO:0070530;GO:0042393;GO:0046965;GO:0005515;GO:0070537;GO:0045739;GO:0031572;GO:0010212;GO:0006302;GO:0045892;GO:0006351;GO:0070531;GO:0005634;GO:0070530;GO:0042393;GO:0046965;GO:0005515;GO:0070537;GO:0045739;GO:0031572;GO:0010212;GO:0006302;GO:0045892;GO:0006351;GO:0070531;GO:0005634;GO:0070530;GO:…
ENSG00000118707	Down	TGIF2	TGFB-induced factor homeobox 2 [Source:HGNC Symbol;Acc:15764]	cox2	K598R	62.3473	26.1964	-1.25096	-4.0047	5e-05	0.00082665	yes	transforming growth factor beta receptor signaling pathway;transcription initiation from RNA polymerase II promoter;gene expression;regulation of transcription, DNA-dependent;transcription, DNA-templated;negative regulation of transcription from RNA polymerase II promoter;nucleoplasm;mitochondrion;nucleus;sequence-specific DNA binding;DNA binding;sequence-specific DNA binding transcription factor…	GO:0007179;GO:0006367;GO:0010467;GO:0006355;GO:0006351;GO:0000122;GO:0005654;GO:0005739;GO:0005634;GO:0043565;GO:0003677;GO:0003700;GO:0007179;GO:0006367;GO:0010467;GO:0006355;GO:0006351;GO:0000122;GO:0005654;GO:0005739;GO:0005634;GO:0043565;GO:0003677;GO:0003700;GO:0006355;GO:0005634;GO:0043565;GO:0003677;GO:0003700;GO:0007179;GO:0006367;GO:0010467;GO:0006355;GO:0006351;GO:0000122;GO:0005654;GO:…
ENSG00000096654	Down	ZNF184	zinc finger protein 184 [Source:HGNC Symbol;Acc:12975]	cox2	K598R	9.68248	4.08818	-1.24392	-6.51131	5e-05	0.00082665	yes	regulation of transcription, DNA-dependent;transcription, DNA-templated;intracellular;nucleus;DNA binding;metal ion binding;nucleic acid binding;zinc ion binding;regulation of transcription, DNA-dependent;transcription, DNA-templated;intracellular;nucleus;DNA binding;metal ion binding;nucleic acid binding;zinc ion binding	GO:0006355;GO:0006351;GO:0005622;GO:0005634;GO:0003677;GO:0046872;GO:0003676;GO:0008270;GO:0006355;GO:0006351;GO:0005622;GO:0005634;GO:0003677;GO:0046872;GO:0003676;GO:0008270
ENSG00000167657	Down	DAPK3	death-associated protein kinase 3 [Source:HGNC Symbol;Acc:2676]	cox2	K598R	73.0327	30.9947	-1.23652	-5.7298	5e-05	0.00082665	yes	positive regulation of extrinsic apoptotic signaling pathway in absence of ligand;lipopolysaccharide biosynthetic process;regulation of smooth muscle contraction;regulation of cell motility;regulation of actin cytoskeleton reorganization;negative regulation of translation;regulation of autophagy;chromatin modification;protein autophosphorylation;positive regulation of canonical Wnt signaling path…	GO:2001241;GO:0009103;GO:0006940;GO:2000145;GO:2000249;GO:0017148;GO:0010506;GO:0016568;GO:0046777;GO:0090263;GO:0071346;GO:0006468;GO:0030182;GO:0007088;GO:0000910;GO:0035556;GO:0006355;GO:0042981;GO:0006915;GO:0006351;GO:0006915;GO:0097190;GO:0006468;GO:0005815;GO:0016605;GO:0000775;GO:0016020;GO:0005737;GO:0005634;GO:0043522;GO:0016772;GO:0042802;GO:0004713;GO:0016773;GO:0004672;GO:0004674;GO:…
ENSG00000133794	Down	ARNTL	aryl hydrocarbon receptor nuclear translocator-like [Source:HGNC Symbol;Acc:701]	cox2	K598R	61.1222	26.0725	-1.22917	-4.29209	5e-05	0.00082665	yes	protein import into nucleus, translocation;regulation of protein catabolic process;circadian regulation of gene expression;nuclear body;transcription factor complex;bHLH transcription factor binding;RNA polymerase II transcription factor binding transcription factor activity involved in positive regulation of transcription;RNA polymerase II core promoter proximal region sequence-specific DNA bind…	GO:0000060;GO:0042176;GO:0032922;GO:0016604;GO:0005667;GO:0043425;GO:0001190;GO:0000982;GO:0046982;GO:0003677;GO:0000060;GO:0042176;GO:0032922;GO:0016604;GO:0005667;GO:0043425;GO:0001190;GO:0000982;GO:0046982;GO:0003677;GO:0000060;GO:0042176;GO:0032922;GO:0016604;GO:0005667;GO:0043425;GO:0001190;GO:0000982;GO:0046982;GO:0003677;GO:0000060;GO:0042176;GO:0032922;GO:0016604;GO:0005667;GO:0043425;GO:…
ENSG00000059728	Down	MXD1	MAX dimerization protein 1 [Source:HGNC Symbol;Acc:6761]	cox2	K598R	9.53587	4.07683	-1.22592	-2.46769	5e-05	0.00082665	yes	mitochondrion;cytoplasm;nucleus;protein dimerization activity;multicellular organismal development;cell proliferation;transcription, DNA-templated;mitochondrion;cytoplasm;nucleus;transcription cofactor activity;protein dimerization activity;DNA binding;transcription corepressor activity;sequence-specific DNA binding transcription factor activity;protein dimerization activity;multicellular organis…	GO:0005739;GO:0005737;GO:0005634;GO:0046983;GO:0007275;GO:0008283;GO:0006351;GO:0005739;GO:0005737;GO:0005634;GO:0003712;GO:0046983;GO:0003677;GO:0003714;GO:0003700;GO:0046983;GO:0007275;GO:0008283;GO:0006351;GO:0005739;GO:0005737;GO:0005634;GO:0003712;GO:0046983;GO:0003677;GO:0003714;GO:0003700
ENSG00000068323	Down	TFE3	transcription factor binding to IGHM enhancer 3 [Source:HGNC Symbol;Acc:11752]	cox2	K598R	51.2086	21.904	-1.22519	-5.69211	5e-05	0.00082665	yes	;regulation of osteoclast differentiation;humoral immune response;regulation of transcription, DNA-dependent;positive regulation of cell adhesion;positive regulation of transcription from RNA polymerase II promoter;transcription, DNA-templated;positive regulation of transcription, DNA-dependent;cytoplasm;nucleus;transcription regulatory region DNA binding;protein dimerization activity;sequence-sp…	;GO:0045670;GO:0006959;GO:0006355;GO:0045785;GO:0045944;GO:0006351;GO:0045893;GO:0005737;GO:0005634;GO:0044212;GO:0046983;GO:0003700;GO:0003677
ENSG00000175105	Down	ZNF654	zinc finger protein 654 [Source:HGNC Symbol;Acc:25612]	cox2	K598R	10.1606	4.35828	-1.22115	-2.61969	5e-05	0.00082665	yes	regulation of transcription, DNA-dependent;transcription, DNA-templated;nucleus;DNA binding;metal ion binding	GO:0006355;GO:0006351;GO:0005634;GO:0003677;GO:0046872
ENSG00000166261	Down	ZNF202	zinc finger protein 202 [Source:HGNC Symbol;Acc:12994]	cox2	K598R	17.3469	7.44792	-1.21977	-3.78626	5e-05	0.00082665	yes	regulation of transcription, DNA-dependent;lipid metabolic process;transcription from RNA polymerase II promoter;transcription, DNA-templated;negative regulation of transcription from RNA polymerase II promoter;intracellular;nucleus;sequence-specific DNA binding RNA polymerase II transcription factor activity;DNA binding;metal ion binding;nucleic acid binding;sequence-specific DNA binding transcr…	GO:0006355;GO:0006629;GO:0006366;GO:0006351;GO:0000122;GO:0005622;GO:0005634;GO:0000981;GO:0003677;GO:0046872;GO:0003676;GO:0003700;GO:0006355;GO:0006629;GO:0006366;GO:0006351;GO:0000122;GO:0005622;GO:0005634;GO:0000981;GO:0003677;GO:0046872;GO:0003676;GO:0003700;GO:0006355;GO:0006629;GO:0006366;GO:0006351;GO:0000122;GO:0005622;GO:0005634;GO:0000981;GO:0003677;GO:0046872;GO:0003676;GO:0003700;GO:…
ENSG00000134954	Down	ETS1	v-ets avian erythroblastosis virus E26 oncogene homolog 1 [Source:HGNC Symbol;Acc:3488]	cox2	K598R	18.7921	8.13696	-1.20757	-6.90206	5e-05	0.00082665	yes	execution phase of apoptosis;cell motility;apoptotic nuclear changes;positive regulation of endothelial cell migration;positive regulation of erythrocyte differentiation;estrous cycle phase;response to interleukin-1;PML body organization;regulation of angiogenesis;angiogenesis involved in wound healing;negative regulation of cell cycle;pituitary gland development;response to laminar fluid shear s…	GO:0097194;GO:0048870;GO:0030262;GO:0010595;GO:0045648;GO:0060206;GO:0070555;GO:0030578;GO:0045765;GO:0060055;GO:0045786;GO:0021983;GO:0034616;GO:0032355;GO:0009612;GO:0007565;GO:0070301;GO:0045766;GO:0021854;GO:0046677;GO:0001666;GO:0008284;GO:0006355;GO:0010715;GO:0006955;GO:0051272;GO:0006366;GO:0045893;GO:0008285;GO:0045944;GO:0006351;GO:0009611;GO:0030335;GO:0045944;GO:0006357;GO:0005737;GO:…
ENSG00000156853	Down	ZNF689	zinc finger protein 689 [Source:HGNC Symbol;Acc:25173]	cox2	K598R	20.3405	8.912	-1.19053	-4.74062	5e-05	0.00082665	yes	skeletal muscle cell differentiation;regulation of transcription, DNA-dependent;transcription, DNA-templated;intracellular;nucleus;DNA binding;metal ion binding;nucleic acid binding	GO:0035914;GO:0006355;GO:0006351;GO:0005622;GO:0005634;GO:0003677;GO:0046872;GO:0003676
ENSG00000121068	Down	TBX2	T-box 2 [Source:HGNC Symbol;Acc:11597]	cox2	K598R	9.42455	4.13069	-1.19004	-2.39168	0.00015	0.00219345	yes	negative regulation of cardiac chamber formation;negative regulation of heart looping;endocardial cushion morphogenesis;pharynx development;cardiac muscle tissue development;mammary placode formation;muscle cell fate determination;atrioventricular canal development;regulation of transcription from RNA polymerase II promoter involved in myocardial precursor cell differentiation;outflow tract septu…	GO:1901211;GO:1901208;GO:0003203;GO:0060465;GO:0048738;GO:0060596;GO:0007521;GO:0036302;GO:0003256;GO:0003148;GO:0090398;GO:0060560;GO:0007569;GO:0035909;GO:0060021;GO:0060045;GO:0042733;GO:0048596;GO:0003151;GO:0008284;GO:0006355;GO:0045892;GO:0006351;GO:0000122;GO:1901211;GO:1901208;GO:0060465;GO:0007521;GO:0036302;GO:0003256;GO:0003203;GO:0003148;GO:0007569;GO:0060045;GO:0003151;GO:0042733;GO:…
ENSG00000196150	Down	ZNF250	zinc finger protein 250 [Source:HGNC Symbol;Acc:13044]	cox2	K598R	19.3153	8.59716	-1.16782	-2.25112	5e-05	0.00082665	yes	regulation of transcription, DNA-dependent;intracellular;nucleic acid binding;regulation of transcription, DNA-dependent;intracellular;nucleic acid binding;regulation of transcription, DNA-dependent;intracellular;nucleic acid binding;regulation of transcription, DNA-dependent;transcription, DNA-templated;intracellular;nucleus;DNA binding;metal ion binding;nucleic acid binding;regulation of transc…	GO:0006355;GO:0005622;GO:0003676;GO:0006355;GO:0005622;GO:0003676;GO:0006355;GO:0005622;GO:0003676;GO:0006355;GO:0006351;GO:0005622;GO:0005634;GO:0003677;GO:0046872;GO:0003676;GO:0006355;GO:0006351;GO:0005622;GO:0005634;GO:0003677;GO:0046872;GO:0003676;GO:0006355;GO:0005622;GO:0003676;GO:0006355;GO:0005622;GO:0003676;GO:0006355;GO:0005622;GO:0003676;GO:0006355;GO:0005622;GO:0003676;GO:0006355;GO:…
ENSG00000161914	Down	ZNF653	zinc finger protein 653 [Source:HGNC Symbol;Acc:25196]	cox2	K598R	11.9037	5.33809	-1.15701	-2.05644	0.0009	0.00989237	yes	metal ion binding;regulation of transcription, DNA-dependent;transcription, DNA-templated;nucleus;DNA binding;metal ion binding;;metal ion binding;	GO:0046872;GO:0006355;GO:0006351;GO:0005634;GO:0003677;GO:0046872;;GO:0046872;
ENSG00000136630	Down	HLX	H2.0-like homeobox [Source:HGNC Symbol;Acc:4978]	cox2	K598R	6.62579	2.97197	-1.15667	-2.77182	5e-05	0.00082665	yes	positive regulation of T-helper 1 cell differentiation;positive regulation of organ growth;negative regulation of T-helper 2 cell differentiation;skeletal muscle tissue development;embryonic digestive tract morphogenesis;enteric nervous system development;liver development;positive regulation of cell proliferation;regulation of transcription, DNA-dependent;multicellular organismal development;cel…	GO:0045627;GO:0046622;GO:0045629;GO:0007519;GO:0048557;GO:0048484;GO:0001889;GO:0008284;GO:0006355;GO:0007275;GO:0030154;GO:0006351;GO:0048513;GO:0005634;GO:0000976;GO:0043565;GO:0003677;GO:0005515;GO:0003700;GO:0045627;GO:0046622;GO:0045629;GO:0007519;GO:0048557;GO:0048484;GO:0001889;GO:0008284;GO:0006355;GO:0005634;GO:0000976;GO:0043565;GO:0003677;GO:0003700;GO:0045627;GO:0046622;GO:0045629;GO:…
ENSG00000167394	Down	ZNF668	zinc finger protein 668 [Source:HGNC Symbol;Acc:25821]	cox2	K598R	13.0764	5.8846	-1.15195	-3.6901	5e-05	0.00082665	yes	regulation of transcription, DNA-dependent;transcription, DNA-templated;nucleus;DNA binding;metal ion binding;nucleic acid binding;regulation of transcription, DNA-dependent;transcription, DNA-templated;nucleus;DNA binding;metal ion binding;nucleic acid binding;regulation of transcription, DNA-dependent;transcription, DNA-templated;nucleus;DNA binding;metal ion binding;nucleic acid binding;regula…	GO:0006355;GO:0006351;GO:0005634;GO:0003677;GO:0046872;GO:0003676;GO:0006355;GO:0006351;GO:0005634;GO:0003677;GO:0046872;GO:0003676;GO:0006355;GO:0006351;GO:0005634;GO:0003677;GO:0046872;GO:0003676;GO:0006355;GO:0006351;GO:0005634;GO:0003677;GO:0046872;GO:0003676;GO:0046872;GO:0046872;GO:0003676;GO:0046872;GO:0006355;GO:0006351;GO:0005634;GO:0003677;GO:0046872;GO:0003676;GO:0006355;GO:0006351;GO:…
ENSG00000198945	Down	L3MBTL3	l(3)mbt-like 3 (Drosophila) [Source:HGNC Symbol;Acc:23035]	cox2	K598R	14.4356	6.5185	-1.14702	-3.08382	5e-05	0.00082665	yes	chromatin modification;regulation of transcription, DNA-dependent;transcription, DNA-templated;nucleus;protein binding;molecular_function;;chromatin modification;regulation of transcription, DNA-dependent;transcription, DNA-templated;nucleus;protein binding;molecular_function;;chromatin modification;regulation of transcription, DNA-dependent;transcription, DNA-templated;nucleus;protein binding;mo…	GO:0016568;GO:0006355;GO:0006351;GO:0005634;GO:0005515;GO:0003674;;GO:0016568;GO:0006355;GO:0006351;GO:0005634;GO:0005515;GO:0003674;;GO:0016568;GO:0006355;GO:0006351;GO:0005634;GO:0005515;GO:0003674;GO:0016568;GO:0006355;GO:0006351;GO:0005634;GO:0005515;GO:0003674;GO:0016568;GO:0006355;GO:0006351;GO:0005634;GO:0005515;GO:0003674;GO:0016568;GO:0006355;GO:0006351;GO:0005634;GO:0005515;GO:0003674
ENSG00000170802	Down	FOXN2	forkhead box N2 [Source:HGNC Symbol;Acc:5281]	cox2	K598R	13.6351	6.1793	-1.14181	-3.50276	5e-05	0.00082665	yes	skeletal muscle cell differentiation;regulation of transcription, DNA-dependent;transcription, DNA-templated;nucleus;sequence-specific DNA binding;sequence-specific DNA binding transcription factor activity;skeletal muscle cell differentiation;regulation of transcription, DNA-dependent;transcription, DNA-templated;intracellular membrane-bounded organelle;nucleus;sequence-specific DNA binding;sequ…	GO:0035914;GO:0006355;GO:0006351;GO:0005634;GO:0043565;GO:0003700;GO:0035914;GO:0006355;GO:0006351;GO:0043231;GO:0005634;GO:0043565;GO:0003700
ENSG00000186976	Down	EFCAB6	EF-hand calcium binding domain 6 [Source:HGNC Symbol;Acc:24204]	cox2	K598R	4.87686	2.22118	-1.13463	-1.82453	0.0013	0.0133465	yes	regulation of transcription, DNA-dependent;transcription, DNA-templated;nucleus;calcium ion binding;regulation of transcription, DNA-dependent;transcription, DNA-templated;nucleus;calcium ion binding;calcium ion binding;calcium ion binding	GO:0006355;GO:0006351;GO:0005634;GO:0005509;GO:0006355;GO:0006351;GO:0005634;GO:0005509;GO:0005509;GO:0005509
ENSG00000183621	Down	ZNF438	zinc finger protein 438 [Source:HGNC Symbol;Acc:21029]	cox2	K598R	7.59366	3.45928	-1.13432	-5.3637	5e-05	0.00082665	yes	;regulation of transcription, DNA-dependent;negative regulation of transcription, DNA-dependent;transcription, DNA-templated;nucleus;DNA binding;metal ion binding;nucleic acid binding;sequence-specific DNA binding transcription factor activity;regulation of transcription, DNA-dependent;negative regulation of transcription, DNA-dependent;transcription, DNA-templated;nucleus;DNA binding;metal ion b…	;GO:0006355;GO:0045892;GO:0006351;GO:0005634;GO:0003677;GO:0046872;GO:0003676;GO:0003700;GO:0006355;GO:0045892;GO:0006351;GO:0005634;GO:0003677;GO:0046872;GO:0003676;GO:0003700;GO:0006355;GO:0045892;GO:0006351;GO:0005634;GO:0003677;GO:0046872;GO:0003676;GO:0003700;GO:0046872;GO:0003676;GO:0006355;GO:0045892;GO:0006351;GO:0005634;GO:0003677;GO:0046872;GO:0003676;GO:0003700;GO:0006355;GO:0045892;GO…
ENSG00000120693	Down	SMAD9	SMAD family member 9 [Source:HGNC Symbol;Acc:6774]	cox2	K598R	26.3339	12.0197	-1.13152	-3.11333	5e-05	0.00082665	yes	positive regulation of cell differentiation;Mullerian duct regression;midbrain development;ureteric bud development;BMP signaling pathway;cartilage development;cellular response to organic cyclic compound;hindbrain development;transforming growth factor beta receptor signaling pathway;protein phosphorylation;response to hypoxia;regulation of transcription, DNA-dependent;bone development;positive …	GO:0045597;GO:0001880;GO:0030901;GO:0001657;GO:0030509;GO:0051216;GO:0071407;GO:0030902;GO:0007179;GO:0006468;GO:0001666;GO:0006355;GO:0060348;GO:0045893;GO:0006351;GO:0005654;GO:0005622;GO:0005829;GO:0005667;GO:0005634;GO:0030618;GO:0003677;GO:0046872;GO:0005515;GO:0003700;GO:0045597;GO:0001880;GO:0030901;GO:0001657;GO:0030509;GO:0051216;GO:0071407;GO:0030902;GO:0007179;GO:0006468;GO:0001666;GO:…
ENSG00000117000	Down	RLF	rearranged L-myc fusion [Source:HGNC Symbol;Acc:10025]	cox2	K598R	18.2081	8.33358	-1.12757	-7.74588	5e-05	0.00082665	yes	DNA mediated transformation;DNA integration;chromosome organization;regulation of transcription, DNA-dependent;positive regulation of transcription, DNA-dependent;positive regulation of transcription from RNA polymerase II promoter;transcription, DNA-templated;nucleus;DNA binding;metal ion binding;zinc ion binding;protein binding	GO:0009294;GO:0015074;GO:0051276;GO:0006355;GO:0045893;GO:0045944;GO:0006351;GO:0005634;GO:0003677;GO:0046872;GO:0008270;GO:0005515
ENSG00000170681	Down	MURC	muscle-related coiled-coil protein [Source:HGNC Symbol;Acc:33742]	cox2	K598R	2.976	1.36641	-1.12298	-4.03536	5e-05	0.00082665	yes	muscle organ development;cell differentiation;positive regulation of transcription from RNA polymerase II promoter;transcription, DNA-templated;Z disc;cytoplasm	GO:0007517;GO:0030154;GO:0045944;GO:0006351;GO:0030018;GO:0005737
ENSG00000213999	Down	MEF2B	myocyte enhancer factor 2B [Source:HGNC Symbol;Acc:6995]	cox2	K598R	5.80442	2.6759	-1.11713	-1.88793	0.0031	0.0267191	yes	regulation of transcription, DNA-dependent;transcription, DNA-templated;nucleus;protein dimerization activity;DNA binding;muscle organ development;transcription, DNA-templated;transcription factor complex;nucleus;histone deacetylase binding;protein dimerization activity;DNA binding;sequence-specific DNA binding transcription factor activity;regulation of transcription, DNA-dependent;transcription…	GO:0006355;GO:0006351;GO:0005634;GO:0046983;GO:0003677;GO:0007517;GO:0006351;GO:0005667;GO:0005634;GO:0042826;GO:0046983;GO:0003677;GO:0003700;GO:0006355;GO:0006351;GO:0005634;GO:0046983;GO:0003677;GO:0006355;GO:0006351;GO:0005634;GO:0046983;GO:0003677;GO:0007517;GO:0006351;GO:0005667;GO:0005634;GO:0042826;GO:0046983;GO:0003677;GO:0003700;GO:0007517;GO:0006351;GO:0005667;GO:0005634;GO:0042826;GO:…
ENSG00000083812	Down	ZNF324	zinc finger protein 324 [Source:HGNC Symbol;Acc:14096]	cox2	K598R	11.3316	5.23035	-1.11537	-6.04836	5e-05	0.00082665	yes	regulation of transcription, DNA-dependent;transcription, DNA-templated;intracellular;nucleus;DNA binding;metal ion binding;nucleic acid binding;regulation of transcription, DNA-dependent;transcription, DNA-templated;intracellular;nucleus;DNA binding;metal ion binding;nucleic acid binding;metal ion binding;nucleic acid binding;metal ion binding;nucleic acid binding	GO:0006355;GO:0006351;GO:0005622;GO:0005634;GO:0003677;GO:0046872;GO:0003676;GO:0006355;GO:0006351;GO:0005622;GO:0005634;GO:0003677;GO:0046872;GO:0003676;GO:0046872;GO:0003676;GO:0046872;GO:0003676
ENSG00000070495	Down	JMJD6	jumonji domain containing 6 [Source:HGNC Symbol;Acc:19355]	cox2	K598R	35.9191	16.7152	-1.10359	-4.94406	5e-05	0.00082665	yes	histone H4-R3 demethylation;histone H3-R2 demethylation;peptidyl-lysine hydroxylation to 5-hydroxy-L-lysine;regulation of mRNA splicing, via spliceosome;macrophage activation;erythrocyte development;lung development;T cell differentiation in thymus;kidney development;cell surface receptor signaling pathway;recognition of apoptotic cell;retina development in camera-type eye;RNA splicing;mRNA proce…	GO:0070079;GO:0070078;GO:0018395;GO:0048024;GO:0042116;GO:0048821;GO:0030324;GO:0033077;GO:0001822;GO:0007166;GO:0043654;GO:0060041;GO:0008380;GO:0006397;GO:0006355;GO:0007507;GO:0006915;GO:0006351;GO:0002040;GO:0048024;GO:0070782;GO:0043277;GO:0002040;GO:0001568;GO:0005654;GO:0005730;GO:0005886;GO:0005634;GO:0005634;GO:0070815;GO:0033749;GO:0033746;GO:0042802;GO:0004872;GO:0005506;GO:0003727;GO:…
ENSG00000198517	Down	MAFK	v-maf avian musculoaponeurotic fibrosarcoma oncogene homolog K [Source:HGNC Symbol;Acc:6782]	cox2	K598R	33.2219	15.519	-1.0981	-6.06258	5e-05	0.00082665	yes	blood coagulation;regulation of transcription, DNA-dependent;transcription, DNA-templated;nervous system development;nucleoplasm;nucleus;sequence-specific DNA binding;DNA binding;sequence-specific DNA binding transcription factor activity;protein binding;blood coagulation;regulation of transcription, DNA-dependent;transcription, DNA-templated;nucleoplasm;nucleus;sequence-specific DNA binding;DNA …	GO:0007596;GO:0006355;GO:0006351;GO:0007399;GO:0005654;GO:0005634;GO:0043565;GO:0003677;GO:0003700;GO:0005515;GO:0007596;GO:0006355;GO:0006351;GO:0005654;GO:0005634;GO:0043565;GO:0003677;GO:0003700;GO:0007596;GO:0006355;GO:0006351;GO:0005654;GO:0005634;GO:0043565;GO:0003677;GO:0003700
ENSG00000178764	Down	ZHX2	zinc fingers and homeoboxes 2 [Source:HGNC Symbol;Acc:18513]	cox2	K598R	7.8397	3.70087	-1.08293	-4.36457	5e-05	0.00082665	yes	mRNA catabolic process;negative regulation of neuron differentiation;somatic stem cell maintenance;regulation of transcription, DNA-dependent;negative regulation of transcription, DNA-dependent;transcription, DNA-templated;negative regulation of transcription from RNA polymerase II promoter;regulation of transcription from RNA polymerase II promoter;cytoplasm;plasma membrane;nucleus;sequence-spec…	GO:0006402;GO:0045665;GO:0035019;GO:0006355;GO:0045892;GO:0006351;GO:0000122;GO:0006357;GO:0005737;GO:0005886;GO:0005634;GO:0043565;GO:0046982;GO:0003677;GO:0046872;GO:0042803;GO:0005515;GO:0003714;GO:0003700;GO:0005515;GO:0006402;GO:0045665;GO:0035019;GO:0000122;GO:0046872
ENSG00000186446	Down	ZNF501	zinc finger protein 501 [Source:HGNC Symbol;Acc:23717]	cox2	K598R	6.33164	3.00517	-1.07513	-2.06063	0.0002	0.0028082	yes	regulation of transcription, DNA-dependent;transcription, DNA-templated;nucleus;DNA binding;metal ion binding	GO:0006355;GO:0006351;GO:0005634;GO:0003677;GO:0046872
ENSG00000197019	Down	SERTAD1	SERTA domain containing 1 [Source:HGNC Symbol;Acc:17932]	cox2	K598R	5.13286	2.4457	-1.06951	-4.78748	5e-05	0.00082665	yes	regulation of cyclin-dependent protein serine/threonine kinase activity;positive regulation of cell proliferation;positive regulation of transcription, DNA-dependent;transcription, DNA-templated;protein binding;protein binding	GO:0000079;GO:0008284;GO:0045893;GO:0006351;GO:0005515;GO:0005515
ENSG00000120784	Down	ZFP30	ZFP30 zinc finger protein [Source:HGNC Symbol;Acc:29555]	cox2	K598R	21.2659	10.1559	-1.06622	-2.03548	0.00015	0.00219345	yes	regulation of transcription, DNA-dependent;intracellular;nucleic acid binding;regulation of transcription, DNA-dependent;transcription, DNA-templated;intracellular;nucleus;DNA binding;metal ion binding;nucleic acid binding;regulation of transcription, DNA-dependent;transcription, DNA-templated;intracellular;nucleus;DNA binding;metal ion binding;nucleic acid binding;regulation of transcription, DN…	GO:0006355;GO:0005622;GO:0003676;GO:0006355;GO:0006351;GO:0005622;GO:0005634;GO:0003677;GO:0046872;GO:0003676;GO:0006355;GO:0006351;GO:0005622;GO:0005634;GO:0003677;GO:0046872;GO:0003676;GO:0006355;GO:0005622;GO:0003676;GO:0006355;GO:0005622;GO:0003676;;;GO:0006355;GO:0006351;GO:0005622;GO:0005634;GO:0003677;GO:0046872;GO:0003676
ENSG00000168505	Down	GBX2	gastrulation brain homeobox 2 [Source:HGNC Symbol;Acc:4186]	cox2	K598R	2.74176	1.31678	-1.05809	-2.42705	0.00065	0.00761629	yes	autonomic nervous system development;cerebellar granule cell precursor proliferation;rhombomere 2 development;forebrain neuron development;midbrain-hindbrain boundary morphogenesis;cerebellum development;thalamus development;patterning of blood vessels;nervous system development;neural crest cell migration;inner ear morphogenesis;regulation of transcription, DNA-dependent;axon guidance;transcript…	GO:0048483;GO:0021930;GO:0021568;GO:0021884;GO:0021555;GO:0021549;GO:0021794;GO:0001569;GO:0007399;GO:0001755;GO:0042472;GO:0006355;GO:0007411;GO:0006351;GO:0030917;GO:0035239;GO:0030902;GO:0008283;GO:0005634;GO:0043565;GO:0003677;GO:0003700;
ENSG00000127124	Down	HIVEP3	human immunodeficiency virus type I enhancer binding protein 3 [Source:HGNC Symbol;Acc:13561]	cox2	K598R	4.25725	2.05719	-1.04924	-2.96139	5e-05	0.00082665	yes	skeletal muscle cell differentiation;positive regulation of transcription, DNA-dependent;transcription, DNA-templated;cytoplasm;nucleus;DNA binding;metal ion binding;skeletal muscle cell differentiation;positive regulation of transcription, DNA-dependent;transcription, DNA-templated;cytoplasm;nucleus;DNA binding;metal ion binding;skeletal muscle cell differentiation;positive regulation of transcr…	GO:0035914;GO:0045893;GO:0006351;GO:0005737;GO:0005634;GO:0003677;GO:0046872;GO:0035914;GO:0045893;GO:0006351;GO:0005737;GO:0005634;GO:0003677;GO:0046872;GO:0035914;GO:0045893;GO:0006351;GO:0005737;GO:0005634;GO:0003677;GO:0046872;GO:0035914;GO:0045893;GO:0006351;GO:0005737;GO:0005634;GO:0003677;GO:0046872
ENSG00000143178	Down	TBX19	T-box 19 [Source:HGNC Symbol;Acc:11596]	cox2	K598R	3.12472	1.51372	-1.04563	-3.41679	5e-05	0.00082665	yes	anatomical structure morphogenesis;pituitary gland development;cell fate commitment;regulation of cell differentiation;regulation of transcription from RNA polymerase II promoter;regulation of cell proliferation;regulation of transcription, DNA-dependent;positive regulation of transcription from RNA polymerase II promoter;transcription, DNA-templated;nucleus;enhancer sequence-specific DNA binding…	GO:0009653;GO:0021983;GO:0045165;GO:0045595;GO:0006357;GO:0042127;GO:0006355;GO:0045944;GO:0006351;GO:0005634;GO:0001158;GO:0003700;GO:0003677;GO:0005515;GO:0006355;GO:0005634;GO:0003700;GO:0006355;GO:0003700
ENSG00000152439	Down	ZNF773	zinc finger protein 773 [Source:HGNC Symbol;Acc:30487]	cox2	K598R	12.0389	5.83416	-1.04511	-2.67529	5e-05	0.00082665	yes	regulation of transcription, DNA-dependent;intracellular;nucleic acid binding;regulation of transcription, DNA-dependent;transcription, DNA-templated;intracellular;nucleus;DNA binding;metal ion binding;nucleic acid binding;regulation of transcription, DNA-dependent;intracellular;nucleic acid binding;regulation of transcription, DNA-dependent;transcription, DNA-templated;intracellular;nucleus;DNA …	GO:0006355;GO:0005622;GO:0003676;GO:0006355;GO:0006351;GO:0005622;GO:0005634;GO:0003677;GO:0046872;GO:0003676;GO:0006355;GO:0005622;GO:0003676;GO:0006355;GO:0006351;GO:0005622;GO:0005634;GO:0003677;GO:0046872;GO:0003676;GO:0006355;GO:0005622;GO:0003676
ENSG00000122386	Down	ZNF205	zinc finger protein 205 [Source:HGNC Symbol;Acc:12996]	cox2	K598R	49.1522	23.9032	-1.04005	-3.59726	5e-05	0.00082665	yes	positive regulation of hydrogen peroxide biosynthetic process;positive regulation of mitochondrial outer membrane permeabilization;regulation of transcription, DNA-dependent;transcription, DNA-templated;negative regulation of transcription from RNA polymerase II promoter;intracellular;nucleus;DNA binding;metal ion binding;nucleic acid binding;zinc ion binding;protein binding;positive regulation o…	GO:0010729;GO:1901030;GO:0006355;GO:0006351;GO:0000122;GO:0005622;GO:0005634;GO:0003677;GO:0046872;GO:0003676;GO:0008270;GO:0005515;GO:0010729;GO:1901030;GO:0006355;GO:0006351;GO:0000122;GO:0005622;GO:0005634;GO:0003677;GO:0046872;GO:0003676;GO:0008270;GO:0005515;;GO:0006355;GO:0005622;GO:0003676;GO:0006355;GO:0005622;GO:0046872;GO:0003676
ENSG00000171649	Down	ZIK1	zinc finger protein interacting with K protein 1 [Source:HGNC Symbol;Acc:33104]	cox2	K598R	9.07393	4.41695	-1.03868	-1.78562	0.0023	0.0211477	yes	regulation of transcription, DNA-dependent;intracellular;nucleic acid binding;regulation of transcription, DNA-dependent;intracellular;metal ion binding;nucleic acid binding;regulation of transcription, DNA-dependent;transcription, DNA-templated;intracellular;nucleus;DNA binding;metal ion binding;nucleic acid binding;regulation of transcription, DNA-dependent;intracellular;nucleic acid binding;re…	GO:0006355;GO:0005622;GO:0003676;GO:0006355;GO:0005622;GO:0046872;GO:0003676;GO:0006355;GO:0006351;GO:0005622;GO:0005634;GO:0003677;GO:0046872;GO:0003676;GO:0006355;GO:0005622;GO:0003676;GO:0006355;GO:0005622;GO:0003676;GO:0006355;GO:0006351;GO:0005634;GO:0003677;GO:0046872;
ENSG00000049759	Down	NEDD4L	neural precursor cell expressed, developmentally down-regulated 4-like, E3 ubiquitin protein ligase [Source:HGNC Symbol;Acc:7728]	cox2	K598R	110.49	53.8139	-1.03786	-2.1285	0.00035	0.00450968	yes	positive regulation of caveolin-mediated endocytosis;negative regulation of sodium ion transmembrane transporter activity;negative regulation of sodium ion transmembrane transport;regulation of membrane depolarization;negative regulation of potassium ion transmembrane transport;water homeostasis;negative regulation of potassium ion transmembrane transporter activity;regulation of membrane repolar…	GO:2001288;GO:2000650;GO:1902306;GO:0003254;GO:1901380;GO:0030104;GO:1901017;GO:0060306;GO:2000009;GO:1901016;GO:0034765;GO:2000810;GO:0003085;GO:0019048;GO:0086005;GO:2001259;GO:0070936;GO:0045807;GO:0010038;GO:0009651;GO:0010765;GO:0042176;GO:0043161;GO:0010766;GO:0007588;GO:0006883;GO:0030512;GO:0007179;GO:0042391;GO:0042787;GO:0006367;GO:0043162;GO:0010467;GO:0016032;GO:0034220;GO:0055085;GO:…
ENSG00000256771	Down	ZNF253	zinc finger protein 253 [Source:HGNC Symbol;Acc:13497]	cox2	K598R	8.08454	3.94275	-1.03596	-3.90106	5e-05	0.00082665	yes	metal ion binding;nucleic acid binding;regulation of transcription, DNA-dependent;negative regulation of transcription, DNA-dependent;transcription, DNA-templated;intracellular;nucleus;DNA binding;metal ion binding;nucleic acid binding;zinc ion binding;regulation of transcription, DNA-dependent;negative regulation of transcription, DNA-dependent;transcription, DNA-templated;nucleus;DNA binding;me…	GO:0046872;GO:0003676;GO:0006355;GO:0045892;GO:0006351;GO:0005622;GO:0005634;GO:0003677;GO:0046872;GO:0003676;GO:0008270;GO:0006355;GO:0045892;GO:0006351;GO:0005634;GO:0003677;GO:0046872;GO:0008270
ENSG00000148840	Down	PPRC1	peroxisome proliferator-activated receptor gamma, coactivator-related 1 [Source:HGNC Symbol;Acc:30025]	cox2	K598R	73.6367	35.9479	-1.03452	-4.23135	5e-05	0.00082665	yes	regulation of transcription, DNA-dependent;transcription, DNA-templated;nucleus;nucleic acid binding;RNA binding;nucleotide binding;nucleic acid binding;nucleus;nucleic acid binding;nucleotide binding	GO:0006355;GO:0006351;GO:0005634;GO:0003676;GO:0003723;GO:0000166;GO:0003676;GO:0005634;GO:0003676;GO:0000166
ENSG00000132326	Down	PER2	period circadian clock 2 [Source:HGNC Symbol;Acc:8846]	cox2	K598R	3.92515	1.91881	-1.03254	-2.05991	0.00055	0.00661754	yes	circadian rhythm;signal transduction;regulation of transcription, DNA-dependent;transcription, DNA-templated;negative regulation of transcription from RNA polymerase II promoter;perinuclear region of cytoplasm;cytoplasm;nucleus;transcription factor binding transcription factor activity;protein binding transcription factor activity;signal transducer activity;protein binding;circadian rhythm;signal…	GO:0007623;GO:0007165;GO:0006355;GO:0006351;GO:0000122;GO:0048471;GO:0005737;GO:0005634;GO:0000989;GO:0000988;GO:0004871;GO:0005515;GO:0007623;GO:0007165;GO:0006351;GO:0000122;GO:0048471;GO:0005737;GO:0005634;GO:0000989;GO:0000988;GO:0004871;GO:0007623;GO:0000122;GO:0005737;GO:0005634;GO:0000988;GO:0007623;GO:0007165;GO:0006355;GO:0000122;GO:0005737;GO:0005634;GO:0000988;GO:0004871;GO:0005515;GO:…
ENSG00000179348	Down	GATA2	GATA binding protein 2 [Source:HGNC Symbol;Acc:4171]	cox2	K598R	26.4543	13.005	-1.02444	-4.23687	5e-05	0.00082665	yes	negative regulation of fat cell proliferation;eosinophil fate commitment;negative regulation of Notch signaling pathway;semicircular canal development;positive regulation of megakaryocyte differentiation;negative regulation of macrophage differentiation;positive regulation of erythrocyte differentiation;regulation of histone acetylation;cell differentiation in hindbrain;ventral spinal cord intern…	GO:0070345;GO:0035854;GO:0045746;GO:0060872;GO:0045654;GO:0045650;GO:0045648;GO:0035065;GO:0021533;GO:0021514;GO:0048873;GO:0021954;GO:0060216;GO:0048663;GO:0006909;GO:0050766;GO:0021983;GO:0001709;GO:0001655;GO:0001892;GO:0007596;GO:2000178;GO:0045766;GO:0035019;GO:0048469;GO:0045599;GO:0042472;GO:0006355;GO:0045944;GO:0006351;GO:0000122;GO:0045638;GO:0030182;GO:0030154;GO:0045944;GO:0043234;GO:…
ENSG00000140548	Down	ZNF710	zinc finger protein 710 [Source:HGNC Symbol;Acc:25352]	cox2	K598R	18.7931	9.27209	-1.01924	-3.37991	5e-05	0.00082665	yes	regulation of transcription, DNA-dependent;transcription, DNA-templated;nucleus;DNA binding;metal ion binding;;metal ion binding;nucleic acid binding;metal ion binding	GO:0006355;GO:0006351;GO:0005634;GO:0003677;GO:0046872;;GO:0046872;GO:0003676;GO:0046872
ENSG00000251369	Down	ZNF550	zinc finger protein 550 [Source:HGNC Symbol;Acc:28643]	cox2	K598R	19.1179	9.43297	-1.01914	-2.72192	5e-05	0.00082665	yes	regulation of transcription, DNA-dependent;intracellular;nucleic acid binding;regulation of transcription, DNA-dependent;transcription, DNA-templated;intracellular;nucleus;DNA binding;metal ion binding;nucleic acid binding;regulation of transcription, DNA-dependent;transcription, DNA-templated;intracellular;nucleus;DNA binding;metal ion binding;nucleic acid binding;regulation of transcription, DN…	GO:0006355;GO:0005622;GO:0003676;GO:0006355;GO:0006351;GO:0005622;GO:0005634;GO:0003677;GO:0046872;GO:0003676;GO:0006355;GO:0006351;GO:0005622;GO:0005634;GO:0003677;GO:0046872;GO:0003676;GO:0006355;GO:0006351;GO:0005622;GO:0005634;GO:0003677;GO:0046872;GO:0003676;GO:0046872;GO:0006355;GO:0006351;GO:0005622;GO:0005634;GO:0003677;GO:0046872;GO:0003676;GO:0006355;GO:0006351;GO:0005622;GO:0005634;GO:…
ENSG00000197024	Down	ZNF398	zinc finger protein 398 [Source:HGNC Symbol;Acc:18373]	cox2	K598R	13.5691	6.69818	-1.01848	-4.40569	5e-05	0.00082665	yes	regulation of transcription, DNA-dependent;positive regulation of transcription, DNA-dependent;transcription, DNA-templated;nucleus;DNA binding;metal ion binding;regulation of transcription, DNA-dependent;positive regulation of transcription, DNA-dependent;transcription, DNA-templated;intracellular;nucleus;DNA binding;metal ion binding;nucleic acid binding;regulation of transcription, DNA-depende…	GO:0006355;GO:0045893;GO:0006351;GO:0005634;GO:0003677;GO:0046872;GO:0006355;GO:0045893;GO:0006351;GO:0005622;GO:0005634;GO:0003677;GO:0046872;GO:0003676;GO:0006355;GO:0045893;GO:0006351;GO:0005634;GO:0003677;GO:0046872;GO:0006355;GO:0045893;GO:0006351;GO:0005634;GO:0003677;GO:0046872;GO:0006355;GO:0005622;GO:0046872;GO:0003676;GO:0006355;GO:0045893;GO:0006351;GO:0005634;GO:0003677;GO:0046872;GO:…
ENSG00000168310	Down	IRF2	interferon regulatory factor 2 [Source:HGNC Symbol;Acc:6117]	cox2	K598R	10.7586	5.33357	-1.01231	-3.77182	5e-05	0.00082665	yes	type I interferon signaling pathway;interferon-gamma-mediated signaling pathway;cytokine-mediated signaling pathway;blood coagulation;regulation of transcription, DNA-dependent;cell proliferation;transcription, DNA-templated;negative regulation of transcription from RNA polymerase II promoter;focal adhesion;nucleoplasm;cytosol;nucleus;regulatory region DNA binding;DNA binding;protein binding;sequ…	GO:0060337;GO:0060333;GO:0019221;GO:0007596;GO:0006355;GO:0008283;GO:0006351;GO:0000122;GO:0005925;GO:0005654;GO:0005829;GO:0005634;GO:0000975;GO:0003677;GO:0005515;GO:0003700;;GO:0000975;GO:0000975;GO:0003700;GO:0000975;GO:0003700;GO:0000975;GO:0003700;GO:0000975
ENSG00000166704	Down	ZNF606	zinc finger protein 606 [Source:HGNC Symbol;Acc:25879]	cox2	K598R	17.7995	8.84399	-1.00906	-4.28392	5e-05	0.00082665	yes	regulation of transcription, DNA-dependent;transcription, DNA-templated;intracellular;cytoplasm;nucleus;DNA binding;metal ion binding;nucleic acid binding;;regulation of transcription, DNA-dependent;intracellular;cytoplasm;nucleus;metal ion binding;nucleic acid binding;;;;;regulation of transcription, DNA-dependent;intracellular;cytoplasm;nucleus;metal ion binding;nucleic acid binding	GO:0006355;GO:0006351;GO:0005622;GO:0005737;GO:0005634;GO:0003677;GO:0046872;GO:0003676;;GO:0006355;GO:0005622;GO:0005737;GO:0005634;GO:0046872;GO:0003676;;;;;GO:0006355;GO:0005622;GO:0005737;GO:0005634;GO:0046872;GO:0003676
ENSG00000143257	Down	NR1I3	nuclear receptor subfamily 1, group I, member 3 [Source:HGNC Symbol;Acc:7969]	cox2	K598R	2.05021	1.02227	-1.004	-0.652289	0.00335	0.0284057	yes	regulation of transcription, DNA-dependent;transcription, DNA-templated;nucleus;steroid hormone receptor activity;sequence-specific DNA binding;zinc ion binding;sequence-specific DNA binding transcription factor activity;intracellular receptor signaling pathway;steroid hormone mediated signaling pathway;androgen receptor signaling pathway;transcription initiation from RNA polymerase II promoter;g…	GO:0006355;GO:0006351;GO:0005634;GO:0003707;GO:0043565;GO:0008270;GO:0003700;GO:0030522;GO:0043401;GO:0030521;GO:0006367;GO:0010467;GO:0007165;GO:0006355;GO:0045892;GO:0005654;GO:0005856;GO:0005829;GO:0005737;GO:0005634;GO:0004882;GO:0004887;GO:0003713;GO:0004879;GO:0003707;GO:0043565;GO:0003677;GO:0046872;GO:0008270;GO:0003700;GO:0030522;GO:0043401;GO:0030521;GO:0006367;GO:0010467;GO:0007165;GO:…
ENSG00000127528	Down	KLF2	Kruppel-like factor 2 [Source:HGNC Symbol;Acc:6347]	cox2	K598R	2.49696	1.2525	-0.995366	-1.44954	0.0051	0.0395695	yes	cellular response to laminar fluid shear stress;positive regulation of transcription from RNA polymerase II promoter in response to stress;positive regulation of protein metabolic process;negative regulation of interleukin-6 production;erythrocyte maturation;cellular response to hydrogen peroxide;cell morphogenesis;cellular response to tumor necrosis factor;cellular response to interleukin-1;in u…	GO:0071499;GO:0036003;GO:0051247;GO:0032715;GO:0043249;GO:0070301;GO:0000902;GO:0071356;GO:0071347;GO:0001701;GO:0035264;GO:0045893;GO:0045944;GO:0006351;GO:0071407;GO:1901653;GO:0071409;GO:0045893;GO:0034616;GO:0034101;GO:0060509;GO:0045944;GO:0005634;GO:0005634;GO:0043565;GO:0046872;GO:0003700;GO:0003700;GO:0005515;
ENSG00000185947	Down	ZNF267	zinc finger protein 267 [Source:HGNC Symbol;Acc:13060]	cox2	K598R	13.0398	6.56182	-0.990756	-2.54863	5e-05	0.00082665	yes	regulation of transcription, DNA-dependent;multicellular organismal development;transcription, DNA-templated;intracellular;nucleus;DNA binding;metal ion binding;nucleic acid binding;regulation of transcription, DNA-dependent;intracellular;nucleic acid binding;;;regulation of transcription, DNA-dependent;intracellular;nucleic acid binding	GO:0006355;GO:0007275;GO:0006351;GO:0005622;GO:0005634;GO:0003677;GO:0046872;GO:0003676;GO:0006355;GO:0005622;GO:0003676;;;GO:0006355;GO:0005622;GO:0003676
ENSG00000008405	Down	CRY1	cryptochrome 1 (photolyase-like) [Source:HGNC Symbol;Acc:2384]	cox2	K598R	16.7534	8.44106	-0.98896	-4.49109	5e-05	0.00082665	yes	blue light signaling pathway;protein-chromophore linkage;regulation of circadian rhythm;circadian rhythm;DNA repair;transcription, DNA-templated;negative regulation of transcription from RNA polymerase II promoter;mitochondrion;nucleus;blue light photoreceptor activity;transcription factor binding transcription factor activity;DNA photolyase activity;phosphatase binding;protein kinase binding;dou…	GO:0009785;GO:0018298;GO:0042752;GO:0007623;GO:0006281;GO:0006351;GO:0000122;GO:0005739;GO:0005634;GO:0009882;GO:0000989;GO:0003913;GO:0019902;GO:0019901;GO:0003690;GO:0003677;GO:0005515;GO:0000166;GO:0005515;GO:0042752;GO:0007623;GO:0005739;GO:0005634;GO:0019901;GO:0003690
ENSG00000175213	Down	ZNF408	zinc finger protein 408 [Source:HGNC Symbol;Acc:20041]	cox2	K598R	24.5838	12.4754	-0.978625	-3.82316	5e-05	0.00082665	yes	regulation of transcription, DNA-dependent;transcription, DNA-templated;nucleus;identical protein binding;DNA binding;metal ion binding;protein binding	GO:0006355;GO:0006351;GO:0005634;GO:0042802;GO:0003677;GO:0046872;GO:0005515
ENSG00000196653	Down	ZNF502	zinc finger protein 502 [Source:HGNC Symbol;Acc:23718]	cox2	K598R	9.11631	4.64911	-0.971497	-2.24211	5e-05	0.00082665	yes	regulation of transcription, DNA-dependent;transcription, DNA-templated;nucleus;DNA binding;metal ion binding;regulation of transcription, DNA-dependent;transcription, DNA-templated;nucleus;DNA binding;metal ion binding;;regulation of transcription, DNA-dependent;transcription, DNA-templated;nucleus;DNA binding;metal ion binding	GO:0006355;GO:0006351;GO:0005634;GO:0003677;GO:0046872;GO:0006355;GO:0006351;GO:0005634;GO:0003677;GO:0046872;;GO:0006355;GO:0006351;GO:0005634;GO:0003677;GO:0046872
ENSG00000163374	Down	YY1AP1	YY1 associated protein 1 [Source:HGNC Symbol;Acc:30935]	cox2	K598R	46.3152	23.7255	-0.965044	-1.71125	0.00225	0.0207841	yes	regulation of cell cycle;regulation of transcription, DNA-dependent;transcription, DNA-templated;cytoplasm;nucleus;protein binding;regulation of cell cycle;regulation of transcription, DNA-dependent;transcription, DNA-templated;cytoplasm;nucleus;protein binding;nucleus;regulation of cell cycle;regulation of transcription, DNA-dependent;transcription, DNA-templated;cytoplasm;nucleus;protein bindin…	GO:0051726;GO:0006355;GO:0006351;GO:0005737;GO:0005634;GO:0005515;GO:0051726;GO:0006355;GO:0006351;GO:0005737;GO:0005634;GO:0005515;GO:0005634;GO:0051726;GO:0006355;GO:0006351;GO:0005737;GO:0005634;GO:0005515;GO:0051726;GO:0006355;GO:0006351;GO:0005737;GO:0005634;GO:0005515;GO:0051726;GO:0006355;GO:0006351;GO:0005737;GO:0005634;GO:0005515;GO:0005634;GO:0051726;GO:0006355;GO:0006351;GO:0005737;GO:…
ENSG00000196453	Down	ZNF777	zinc finger protein 777 [Source:HGNC Symbol;Acc:22213]	cox2	K598R	25.3589	13.0211	-0.96164	-6.8166	5e-05	0.00082665	yes	regulation of transcription, DNA-dependent;transcription, DNA-templated;biological_process;intracellular;cellular_component;nucleus;DNA binding;metal ion binding;nucleic acid binding;molecular_function	GO:0006355;GO:0006351;GO:0008150;GO:0005622;GO:0005575;GO:0005634;GO:0003677;GO:0046872;GO:0003676;GO:0003674
ENSG00000070404	Down	FSTL3	follistatin-like 3 (secreted glycoprotein) [Source:HGNC Symbol;Acc:3973]	cox2	K598R	24.1381	12.4129	-0.959469	-3.81308	5e-05	0.00082665	yes	negative regulation of transmembrane receptor protein serine/threonine kinase signaling pathway;cellular response to metal ion;negative regulation of activin receptor signaling pathway;positive regulation of cell-cell adhesion;hematopoietic progenitor cell differentiation;lung development;ossification;kidney development;negative regulation of BMP signaling pathway;adrenal gland development;negati…	GO:0090101;GO:0071248;GO:0032926;GO:0022409;GO:0002244;GO:0030324;GO:0001503;GO:0001822;GO:0030514;GO:0030325;GO:0045671;GO:0006357;GO:0008584;GO:0007283;GO:0045944;GO:0006351;GO:0030514;GO:0044306;GO:0030141;GO:0005794;GO:0005615;GO:0005576;GO:0005634;GO:0005615;GO:0001968;GO:0048185;GO:0005515;GO:0048185;GO:0005515;
ENSG00000168556	Down	ING2	inhibitor of growth family, member 2 [Source:HGNC Symbol;Acc:6063]	cox2	K598R	15.9329	8.23881	-0.951504	-3.78164	5e-05	0.00082665	yes	regulation of response to DNA damage stimulus;regulation of cellular senescence;negative regulation of intrinsic apoptotic signaling pathway in response to DNA damage by p53 class mediator;positive regulation of transforming growth factor beta receptor signaling pathway;male germ-line stem cell division;sperm motility;seminiferous tubule development;chromatin modification;male meiosis I;spermatid…	GO:2001020;GO:2000772;GO:1902166;GO:0030511;GO:0048133;GO:0030317;GO:0072520;GO:0016568;GO:0007141;GO:0007286;GO:0040008;GO:0007165;GO:0006355;GO:0007283;GO:0043066;GO:0045893;GO:0006351;GO:0048133;GO:0007141;GO:0007286;GO:0072520;GO:2001234;GO:0007283;GO:0016568;GO:0030317;GO:0045893;GO:0016580;GO:0016602;GO:0005634;GO:0032403;GO:0035091;GO:0003682;GO:0035064;GO:0003677;GO:0008270;GO:0005515;GO:…
ENSG00000172006	Down	ZNF554	zinc finger protein 554 [Source:HGNC Symbol;Acc:26629]	cox2	K598R	7.74564	4.03111	-0.942206	-4.12346	5e-05	0.00082665	yes	regulation of transcription, DNA-dependent;transcription, DNA-templated;intracellular;nucleus;DNA binding;metal ion binding;nucleic acid binding;;regulation of transcription, DNA-dependent;intracellular;nucleic acid binding	GO:0006355;GO:0006351;GO:0005622;GO:0005634;GO:0003677;GO:0046872;GO:0003676;;GO:0006355;GO:0005622;GO:0003676
ENSG00000181894	Down	ZNF329	zinc finger protein 329 [Source:HGNC Symbol;Acc:14209]	cox2	K598R	8.95248	4.66588	-0.940138	-3.96994	5e-05	0.00082665	yes	regulation of transcription, DNA-dependent;transcription, DNA-templated;nucleus;DNA binding;metal ion binding;regulation of transcription, DNA-dependent;transcription, DNA-templated;nucleus;DNA binding;metal ion binding;regulation of transcription, DNA-dependent;transcription, DNA-templated;nucleus;DNA binding;metal ion binding;;regulation of transcription, DNA-dependent;transcription, DNA-templa…	GO:0006355;GO:0006351;GO:0005634;GO:0003677;GO:0046872;GO:0006355;GO:0006351;GO:0005634;GO:0003677;GO:0046872;GO:0006355;GO:0006351;GO:0005634;GO:0003677;GO:0046872;;GO:0006355;GO:0006351;GO:0005634;GO:0003677;GO:0046872
ENSG00000006459	Down	KDM7A	lysine (K)-specific demethylase 7A [Source:HGNC Symbol;Acc:22224]	cox2	K598R	10.6463	5.54893	-0.940072	-2.68071	5e-05	0.00082665	yes	histone H3-K27 demethylation;histone H4-K20 demethylation;histone H3-K36 demethylation;histone H3-K9 demethylation;midbrain development;positive regulation of transcription, DNA-dependent;transcription, DNA-templated;histone H3-K27 demethylation;histone H3-K9 demethylation;nucleolus;nucleus;histone demethylase activity (H4-K20 specific);histone demethylase activity (H3-K9 specific);histone demeth…	GO:0071557;GO:0035574;GO:0070544;GO:0033169;GO:0030901;GO:0045893;GO:0006351;GO:0071557;GO:0033169;GO:0005730;GO:0005634;GO:0035575;GO:0032454;GO:0071558;GO:0051864;GO:0016706;GO:0005506;GO:0035064;GO:0008270;GO:0005515;GO:0071558;GO:0032454;;GO:0071557;GO:0035574;GO:0070544;GO:0033169;GO:0030901;GO:0045893;GO:0006351;GO:0005730;GO:0005634;GO:0035575;GO:0032454;GO:0071558;GO:0051864;GO:0016706;GO…
ENSG00000163067	Down	ZNF2	zinc finger protein 2 [Source:HGNC Symbol;Acc:12991]	cox2	K598R	5.16846	2.708	-0.932503	-2.88244	5e-05	0.00082665	yes	regulation of transcription, DNA-dependent;transcription, DNA-templated;intracellular;nucleus;DNA binding;metal ion binding;nucleic acid binding;zinc ion binding;regulation of transcription, DNA-dependent;transcription, DNA-templated;intracellular;nucleus;DNA binding;metal ion binding;nucleic acid binding;zinc ion binding;metal ion binding;nucleic acid binding;regulation of transcription, DNA-dep…	GO:0006355;GO:0006351;GO:0005622;GO:0005634;GO:0003677;GO:0046872;GO:0003676;GO:0008270;GO:0006355;GO:0006351;GO:0005622;GO:0005634;GO:0003677;GO:0046872;GO:0003676;GO:0008270;GO:0046872;GO:0003676;GO:0006355;GO:0005622;GO:0046872;GO:0003676;GO:0006355;GO:0005622;GO:0046872;GO:0003676
ENSG00000170631	Down	ZNF16	zinc finger protein 16 [Source:HGNC Symbol;Acc:12947]	cox2	K598R	15.3607	8.06328	-0.929804	-2.34698	0.00015	0.00219345	yes	positive regulation of cell cycle phase transition;cellular response to sodium dodecyl sulfate;positive regulation of kinase activity;positive regulation of megakaryocyte differentiation;positive regulation of erythrocyte differentiation;cell cycle;positive regulation of cell proliferation;regulation of transcription, DNA-dependent;positive regulation of cell division;cell division;negative regul…	GO:1901989;GO:0072707;GO:0033674;GO:0045654;GO:0045648;GO:0007049;GO:0008284;GO:0006355;GO:0051781;GO:0051301;GO:0043066;GO:0006351;GO:0005634;GO:0003677;GO:0046872;GO:0005515;GO:1901989;GO:0072707;GO:0033674;GO:0045654;GO:0045648;GO:0007049;GO:0008284;GO:0006355;GO:0051781;GO:0051301;GO:0043066;GO:0006351;GO:0005634;GO:0003677;GO:0046872;GO:0005515;;
ENSG00000132275	Down	RRP8	ribosomal RNA processing 8, methyltransferase, homolog (yeast) [Source:HGNC Symbol;Acc:29030]	cox2	K598R	57.3352	30.1909	-0.92531	-4.27004	5e-05	0.00082665	yes	intrinsic apoptotic signaling pathway by p53 class mediator;regulation of transcription by glucose;positive regulation of cell cycle arrest;chromatin silencing at rDNA;cellular response to glucose starvation;chromatin modification;rRNA processing;metabolic process;transcription, DNA-templated;rDNA heterochromatin;chromatin silencing complex;nucleolus;cytoplasm;plasma membrane;nucleus;S-adenosylme…	GO:0072332;GO:0046015;GO:0071158;GO:0000183;GO:0042149;GO:0016568;GO:0006364;GO:0008152;GO:0006351;GO:0033553;GO:0005677;GO:0005730;GO:0005737;GO:0005886;GO:0005634;GO:0008757;GO:0008168;GO:0035064;GO:0005515;GO:0008152;GO:0008168;GO:0008168;
ENSG00000167377	Down	ZNF23	zinc finger protein 23 [Source:HGNC Symbol;Acc:13023]	cox2	K598R	13.2453	6.99255	-0.92159	-2.71395	5e-05	0.00082665	yes	metal ion binding;nucleic acid binding;regulation of transcription, DNA-dependent;transcription, DNA-templated;intracellular;nucleus;DNA binding;metal ion binding;nucleic acid binding;regulation of transcription, DNA-dependent;intracellular;nucleic acid binding;regulation of transcription, DNA-dependent;transcription, DNA-templated;intracellular;nucleus;DNA binding;metal ion binding;nucleic acid …	GO:0046872;GO:0003676;GO:0006355;GO:0006351;GO:0005622;GO:0005634;GO:0003677;GO:0046872;GO:0003676;GO:0006355;GO:0005622;GO:0003676;GO:0006355;GO:0006351;GO:0005622;GO:0005634;GO:0003677;GO:0046872;GO:0003676;GO:0006355;GO:0005622;GO:0003676;GO:0006355;GO:0005622;GO:0003676;GO:0006355;GO:0005622;GO:0003676;GO:0006355;GO:0006351;GO:0005622;GO:0005634;GO:0003677;GO:0046872;GO:0003676;GO:0046872;GO:…
ENSG00000182916	Down	TCEAL7	transcription elongation factor A (SII)-like 7 [Source:HGNC Symbol;Acc:28336]	cox2	K598R	12.9009	6.82766	-0.918011	-3.58697	5e-05	0.00082665	yes	negative regulation of NF-kappaB transcription factor activity;negative regulation of transcription, DNA-dependent;transcription, DNA-templated;nucleus;negative regulation of NF-kappaB transcription factor activity;negative regulation of transcription, DNA-dependent;transcription, DNA-templated;nucleus	GO:0032088;GO:0045892;GO:0006351;GO:0005634;GO:0032088;GO:0045892;GO:0006351;GO:0005634
ENSG00000197808	Down	ZNF461	zinc finger protein 461 [Source:HGNC Symbol;Acc:21629]	cox2	K598R	13.3469	7.06721	-0.917289	-2.41789	5e-05	0.00082665	yes	regulation of transcription, DNA-dependent;intracellular;nucleic acid binding;regulation of transcription, DNA-dependent;transcription, DNA-templated;intracellular;nucleus;DNA binding;metal ion binding;nucleic acid binding;regulation of transcription, DNA-dependent;intracellular;metal ion binding;nucleic acid binding;metal ion binding;regulation of transcription, DNA-dependent;intracellular;nucle…	GO:0006355;GO:0005622;GO:0003676;GO:0006355;GO:0006351;GO:0005622;GO:0005634;GO:0003677;GO:0046872;GO:0003676;GO:0006355;GO:0005622;GO:0046872;GO:0003676;GO:0046872;GO:0006355;GO:0005622;GO:0003676;GO:0006355;GO:0005622;GO:0003676;GO:0006355;GO:0005622;GO:0003676
ENSG00000141456	Down	PELP1	proline, glutamate and leucine rich protein 1 [Source:HGNC Symbol;Acc:30134]	cox2	K598R	89.6796	47.5461	-0.915451	-4.41475	5e-05	0.00082665	yes	transcription, DNA-templated;MLL1 complex;cytoplasm;protein binding;binding;transcription, DNA-templated;MLL1 complex;cytoplasm;protein binding;binding;;binding;;;binding;binding;	GO:0006351;GO:0071339;GO:0005737;GO:0005515;GO:0005488;GO:0006351;GO:0071339;GO:0005737;GO:0005515;GO:0005488;;GO:0005488;;;GO:0005488;GO:0005488;
ENSG00000171970	Down	ZNF57	zinc finger protein 57 [Source:HGNC Symbol;Acc:13125]	cox2	K598R	5.78573	3.07027	-0.914131	-2.39392	0.0001	0.00153417	yes	regulation of transcription, DNA-dependent;transcription, DNA-templated;intracellular;nucleus;DNA binding;metal ion binding;nucleic acid binding;metal ion binding;nucleic acid binding;metal ion binding;nucleic acid binding;metal ion binding;nucleic acid binding	GO:0006355;GO:0006351;GO:0005622;GO:0005634;GO:0003677;GO:0046872;GO:0003676;GO:0046872;GO:0003676;GO:0046872;GO:0003676;GO:0046872;GO:0003676
ENSG00000005513	Down	SOX8	SRY (sex determining region Y)-box 8 [Source:HGNC Symbol;Acc:11203]	cox2	K598R	2.41972	1.2886	-0.909032	-3.36975	5e-05	0.00082665	yes	metanephric nephron tubule formation;ureter morphogenesis;morphogenesis of a branching epithelium;retinal rod cell differentiation;negative regulation of photoreceptor cell differentiation;astrocyte fate commitment;positive regulation of kidney development;positive regulation of branching involved in ureteric bud morphogenesis;Sertoli cell development;positive regulation of osteoblast proliferati…	GO:0072289;GO:0072197;GO:0061138;GO:0060221;GO:0046533;GO:0060018;GO:0090184;GO:0090190;GO:0060009;GO:0033690;GO:0001649;GO:0072034;GO:0010817;GO:0045662;GO:0060041;GO:0045165;GO:0048709;GO:0048484;GO:0048469;GO:0014015;GO:0007422;GO:0001755;GO:0001701;GO:0008584;GO:0007165;GO:0035914;GO:0045444;GO:0045892;GO:0060612;GO:0007283;GO:0043066;GO:0045893;GO:0045944;GO:0006351;GO:0014015;GO:0072034;GO:…
ENSG00000116809	Down	ZBTB17	zinc finger and BTB domain containing 17 [Source:HGNC Symbol;Acc:12936]	cox2	K598R	35.5608	19.0351	-0.901625	-4.34445	5e-05	0.00082665	yes	metal ion binding;activation of signaling protein activity involved in unfolded protein response;endoplasmic reticulum unfolded protein response;cellular protein metabolic process;ectoderm development;gastrulation with mouth forming second;negative regulation of cell cycle;positive regulation of transcription, DNA-dependent;transcription, DNA-templated;nucleoplasm;nucleus;DNA binding;metal ion bi…	GO:0046872;GO:0006987;GO:0030968;GO:0044267;GO:0007398;GO:0001702;GO:0045786;GO:0045893;GO:0006351;GO:0005654;GO:0005634;GO:0003677;GO:0046872;GO:0005515;GO:0003700;GO:0005515;GO:0046872;GO:0006987;GO:0030968;GO:0044267;GO:0007398;GO:0001702;GO:0045786;GO:0045893;GO:0006351;GO:0005654;GO:0003677;GO:0046872;GO:0005515;GO:0003700;GO:0006987;GO:0030968;GO:0044267;GO:0007398;GO:0001702;GO:0045786;GO:…
ENSG00000204947	Down	ZNF425	zinc finger protein 425 [Source:HGNC Symbol;Acc:20690]	cox2	K598R	4.86699	2.62698	-0.889627	-1.68854	0.00535	0.0409391	yes	regulation of transcription, DNA-dependent;negative regulation of transcription, DNA-dependent;transcription, DNA-templated;intracellular;cytoplasm;nucleus;DNA binding;metal ion binding;nucleic acid binding;regulation of transcription, DNA-dependent;intracellular;nucleic acid binding	GO:0006355;GO:0045892;GO:0006351;GO:0005622;GO:0005737;GO:0005634;GO:0003677;GO:0046872;GO:0003676;GO:0006355;GO:0005622;GO:0003676
ENSG00000198604	Down	BAZ1A	bromodomain adjacent to zinc finger domain, 1A [Source:HGNC Symbol;Acc:960]	cox2	K598R	49.9282	27.0286	-0.885367	-4.01942	5e-05	0.00082665	yes	DNA-dependent DNA replication;chromatin remodeling;regulation of transcription, DNA-dependent;transcription, DNA-templated;ACF complex;CHRAC;nuclear chromosome;zinc ion binding;protein binding;DNA-dependent DNA replication;chromatin remodeling;regulation of transcription, DNA-dependent;transcription, DNA-templated;ACF complex;CHRAC;nuclear chromosome;zinc ion binding;protein binding;;;;DNA-depend…	GO:0006261;GO:0006338;GO:0006355;GO:0006351;GO:0016590;GO:0008623;GO:0000228;GO:0008270;GO:0005515;GO:0006261;GO:0006338;GO:0006355;GO:0006351;GO:0016590;GO:0008623;GO:0000228;GO:0008270;GO:0005515;;;;GO:0006261;GO:0006338;GO:0006355;GO:0006351;GO:0016590;GO:0008623;GO:0000228;GO:0008270;GO:0005515
ENSG00000115548	Down	KDM3A	lysine (K)-specific demethylase 3A [Source:HGNC Symbol;Acc:20815]	cox2	K598R	50.8664	27.5369	-0.885349	-2.53868	5e-05	0.00082665	yes	histone H3-K9 dimethylation;spermatid nucleus elongation;negative regulation of histone H3-K9 methylation;positive regulation of transcription from RNA polymerase II promoter;cytoplasm;nucleus;transcription regulatory region sequence-specific DNA binding;sequence-specific DNA binding transcription factor activity;core promoter binding;formaldehyde biosynthetic process;histone H3-K9 demethylation;…	GO:0036123;GO:0007290;GO:0051573;GO:0045944;GO:0005737;GO:0005634;GO:0000976;GO:0003700;GO:0001047;GO:0046293;GO:0033169;GO:0009755;GO:0036123;GO:0007290;GO:0051573;GO:0030521;GO:0045893;GO:0045944;GO:0006351;GO:0007283;GO:0005737;GO:0005634;GO:0050681;GO:0051213;GO:0000976;GO:0005506;GO:0005515;GO:0003700;GO:0001047;GO:0036123;GO:0007290;GO:0051573;GO:0045944;GO:0005737;GO:0005634;GO:0000976;GO:…
ENSG00000121417	Down	ZNF211	zinc finger protein 211 [Source:HGNC Symbol;Acc:13003]	cox2	K598R	14.6731	7.95023	-0.884106	-2.59695	5e-05	0.00082665	yes	regulation of transcription, DNA-dependent;intracellular;metal ion binding;nucleic acid binding;regulation of transcription, DNA-dependent;transcription, DNA-templated;intracellular;nucleus;DNA binding;metal ion binding;nucleic acid binding;;regulation of transcription, DNA-dependent;transcription, DNA-templated;nucleus;DNA binding;metal ion binding;regulation of transcription, DNA-dependent;tran…	GO:0006355;GO:0005622;GO:0046872;GO:0003676;GO:0006355;GO:0006351;GO:0005622;GO:0005634;GO:0003677;GO:0046872;GO:0003676;;GO:0006355;GO:0006351;GO:0005634;GO:0003677;GO:0046872;GO:0006355;GO:0006351;GO:0005634;GO:0003677;GO:0046872;GO:0006355;GO:0006351;GO:0005622;GO:0005634;GO:0003677;GO:0046872;GO:0003676;;GO:0006355;GO:0006351;GO:0005622;GO:0005634;GO:0003677;GO:0046872;GO:0003676;GO:0006355;G…
ENSG00000155090	Down	KLF10	Kruppel-like factor 10 [Source:HGNC Symbol;Acc:11810]	cox2	K598R	35.0855	19.0394	-0.881892	-6.10418	5e-05	0.00082665	yes	positive regulation of osteoclast differentiation;transforming growth factor beta receptor signaling pathway;cell-cell signaling;somatic stem cell maintenance;bone mineralization;skeletal system development;negative regulation of cell proliferation;cell proliferation;transcription, DNA-templated;negative regulation of transcription from RNA polymerase II promoter;cellular response to peptide;regu…	GO:0045672;GO:0007179;GO:0007267;GO:0035019;GO:0030282;GO:0001501;GO:0008285;GO:0008283;GO:0006351;GO:0000122;GO:1901653;GO:0006355;GO:0005634;GO:0003677;GO:0046872;GO:0005515;GO:0003700;GO:0045672;GO:0007179;GO:0007267;GO:0035019;GO:0030282;GO:0001501;GO:0008285;GO:0008283;GO:0006351;GO:0000122;GO:0005634;GO:0003677;GO:0046872;GO:0005515;GO:0003700
ENSG00000177842	Down	ZNF620	zinc finger protein 620 [Source:HGNC Symbol;Acc:28742]	cox2	K598R	17.335	9.42009	-0.879873	-2.59924	5e-05	0.00082665	yes	regulation of transcription, DNA-dependent;intracellular;nucleic acid binding;regulation of transcription, DNA-dependent;transcription, DNA-templated;intracellular;nucleus;DNA binding;metal ion binding;nucleic acid binding;regulation of transcription, DNA-dependent;transcription, DNA-templated;nucleus;DNA binding;metal ion binding;	GO:0006355;GO:0005622;GO:0003676;GO:0006355;GO:0006351;GO:0005622;GO:0005634;GO:0003677;GO:0046872;GO:0003676;GO:0006355;GO:0006351;GO:0005634;GO:0003677;GO:0046872;
ENSG00000151304	Down	SRFBP1	serum response factor binding protein 1 [Source:HGNC Symbol;Acc:26333]	cox2	K598R	17.4817	9.52928	-0.875406	-2.20032	0.00105	0.0111924	yes	regulation of transcription, DNA-dependent;transcription, DNA-templated;perinuclear region of cytoplasm;nucleus;protein binding	GO:0006355;GO:0006351;GO:0048471;GO:0005634;GO:0005515
ENSG00000197483	Down	ZNF628	zinc finger protein 628 [Source:HGNC Symbol;Acc:28054]	cox2	K598R	7.66494	4.18958	-0.871468	-1.56898	0.00495	0.0387079	yes	transcription, DNA-templated;regulation of transcription, DNA-dependent;nucleus;DNA binding;metal ion binding;sequence-specific DNA binding transcription factor activity;nucleus;DNA binding;metal ion binding;sequence-specific DNA binding transcription factor activity;nucleus;DNA binding;metal ion binding;sequence-specific DNA binding transcription factor activity	GO:0006351;GO:0006355;GO:0005634;GO:0003677;GO:0046872;GO:0003700;GO:0005634;GO:0003677;GO:0046872;GO:0003700;GO:0005634;GO:0003677;GO:0046872;GO:0003700
ENSG00000163660	Down	CCNL1	cyclin L1 [Source:HGNC Symbol;Acc:20569]	cox2	K598R	98.3934	53.8529	-0.869537	-3.50506	5e-05	0.00082665	yes	regulation of cyclin-dependent protein serine/threonine kinase activity;RNA processing;regulation of transcription, DNA-dependent;nucleus;protein kinase binding;regulation of cyclin-dependent protein serine/threonine kinase activity;RNA processing;regulation of transcription, DNA-dependent;transcription, DNA-templated;nuclear speck;nucleus;protein kinase binding;protein binding;regulation of cycl…	GO:0000079;GO:0006396;GO:0006355;GO:0005634;GO:0019901;GO:0000079;GO:0006396;GO:0006355;GO:0006351;GO:0016607;GO:0005634;GO:0019901;GO:0005515;GO:0000079;GO:0006396;GO:0006355;GO:0006351;GO:0016607;GO:0005634;GO:0019901;GO:0000079;GO:0006396;GO:0006355;GO:0006351;GO:0016607;GO:0005634;GO:0019901;;GO:0000079;GO:0006396;GO:0006355;GO:0006351;GO:0016607;GO:0005634;GO:0019901;GO:0000079;GO:0006396;GO…
ENSG00000010539	Down	ZNF200	zinc finger protein 200 [Source:HGNC Symbol;Acc:12993]	cox2	K598R	30.3836	16.6674	-0.866266	-4.63824	5e-05	0.00082665	yes	regulation of transcription, DNA-dependent;transcription, DNA-templated;biological_process;nucleus;metal ion binding;nucleic acid binding;molecular_function;regulation of transcription, DNA-dependent;transcription, DNA-templated;biological_process;nucleus;metal ion binding;nucleic acid binding;molecular_function;regulation of transcription, DNA-dependent;transcription, DNA-templated;biological_pr…	GO:0006355;GO:0006351;GO:0008150;GO:0005634;GO:0046872;GO:0003676;GO:0003674;GO:0006355;GO:0006351;GO:0008150;GO:0005634;GO:0046872;GO:0003676;GO:0003674;GO:0006355;GO:0006351;GO:0008150;GO:0005634;GO:0046872;GO:0003676;GO:0003674;GO:0006355;GO:0006351;GO:0008150;GO:0005634;GO:0046872;GO:0003676;GO:0003674;GO:0006355;GO:0006351;GO:0008150;GO:0005634;GO:0046872;GO:0003676;GO:0003674;GO:0006355;GO:…
ENSG00000176896	Down	TCEANC	transcription elongation factor A (SII) N-terminal and central domain containing [Source:HGNC Symbol;Acc:28277]	cox2	K598R	2.99053	1.64247	-0.864534	-2.52936	5e-05	0.00082665	yes	regulation of DNA-dependent transcription, elongation;regulation of transcription from RNA polymerase II promoter;transcription, DNA-templated;nucleus;DNA binding;zinc ion binding;regulation of DNA-dependent transcription, elongation;regulation of transcription from RNA polymerase II promoter;transcription, DNA-templated;nucleus;zinc ion binding;regulation of DNA-dependent transcription, elongati…	GO:0032784;GO:0006357;GO:0006351;GO:0005634;GO:0003677;GO:0008270;GO:0032784;GO:0006357;GO:0006351;GO:0005634;GO:0008270;GO:0032784;GO:0006357;GO:0006351;GO:0005634;GO:0003677;GO:0008270;GO:0032784;GO:0006357;GO:0006351;GO:0005634;GO:0003677;GO:0008270;GO:0032784;GO:0006357;GO:0006351;GO:0005634;GO:0003677;GO:0008270
ENSG00000197935	Down	ZNF311	zinc finger protein 311 [Source:HGNC Symbol;Acc:13847]	cox2	K598R	1.8782	1.03276	-0.86284	-2.70693	5e-05	0.00082665	yes	regulation of transcription, DNA-dependent;transcription, DNA-templated;intracellular;nucleus;DNA binding;metal ion binding;nucleic acid binding	GO:0006355;GO:0006351;GO:0005622;GO:0005634;GO:0003677;GO:0046872;GO:0003676
ENSG00000171163	Down	ZNF692	zinc finger protein 692 [Source:HGNC Symbol;Acc:26049]	cox2	K598R	18.1406	10.0072	-0.858177	-2.4286	5e-05	0.00082665	yes	regulation of transcription, DNA-dependent;transcription, DNA-templated;nucleus;DNA binding;metal ion binding;regulation of transcription, DNA-dependent;transcription, DNA-templated;nucleus;DNA binding;metal ion binding;regulation of transcription, DNA-dependent;transcription, DNA-templated;nucleus;DNA binding;metal ion binding;metal ion binding;metal ion binding;nucleic acid binding;;metal ion b…	GO:0006355;GO:0006351;GO:0005634;GO:0003677;GO:0046872;GO:0006355;GO:0006351;GO:0005634;GO:0003677;GO:0046872;GO:0006355;GO:0006351;GO:0005634;GO:0003677;GO:0046872;GO:0046872;GO:0046872;GO:0003676;;GO:0046872;;GO:0006355;GO:0006351;GO:0005634;GO:0003677;GO:0046872;;;;;;;GO:0006355;GO:0006351;GO:0005634;GO:0003677;GO:0046872;GO:0006355;GO:0006351;GO:0005634;GO:0003677;GO:0046872
ENSG00000131931	Down	THAP1	THAP domain containing, apoptosis associated protein 1 [Source:HGNC Symbol;Acc:20856]	cox2	K598R	17.0422	9.49804	-0.843409	-2.21042	0.0004	0.00504276	yes	endothelial cell proliferation;regulation of mitotic cell cycle;cell cycle;regulation of transcription, DNA-dependent;transcription, DNA-templated;PML body;nucleus;sequence-specific DNA binding;nucleic acid binding;zinc ion binding;protein binding;endothelial cell proliferation;regulation of mitotic cell cycle;cell cycle;regulation of transcription, DNA-dependent;transcription, DNA-templated;PML …	GO:0001935;GO:0007346;GO:0007049;GO:0006355;GO:0006351;GO:0016605;GO:0005634;GO:0043565;GO:0003676;GO:0008270;GO:0005515;GO:0001935;GO:0007346;GO:0007049;GO:0006355;GO:0006351;GO:0016605;GO:0005634;GO:0043565;GO:0008270;GO:0005515;GO:0003676
ENSG00000118620	Down	ZNF430	zinc finger protein 430 [Source:HGNC Symbol;Acc:20808]	cox2	K598R	17.7987	9.93505	-0.84117	-2.36942	0.0001	0.00153417	yes	regulation of transcription, DNA-dependent;transcription, DNA-templated;intracellular;nucleus;DNA binding;metal ion binding;nucleic acid binding;regulation of transcription, DNA-dependent;intracellular;nucleic acid binding;regulation of transcription, DNA-dependent;intracellular;nucleic acid binding;regulation of transcription, DNA-dependent;intracellular;nucleic acid binding;metal ion binding	GO:0006355;GO:0006351;GO:0005622;GO:0005634;GO:0003677;GO:0046872;GO:0003676;GO:0006355;GO:0005622;GO:0003676;GO:0006355;GO:0005622;GO:0003676;GO:0006355;GO:0005622;GO:0003676;GO:0046872
ENSG00000182318	Down	ZSCAN22	zinc finger and SCAN domain containing 22 [Source:HGNC Symbol;Acc:4929]	cox2	K598R	5.55666	3.10393	-0.840121	-4.73787	5e-05	0.00082665	yes	regulation of transcription, DNA-dependent;transcription, DNA-templated;biological_process;nucleus;DNA binding;metal ion binding;sequence-specific DNA binding transcription factor activity;molecular_function	GO:0006355;GO:0006351;GO:0008150;GO:0005634;GO:0003677;GO:0046872;GO:0003700;GO:0003674
ENSG00000054267	Down	ARID4B	AT rich interactive domain 4B (RBP1-like) [Source:HGNC Symbol;Acc:15550]	cox2	K598R	53.0109	29.6543	-0.838047	-1.63294	0.00545	0.0415231	yes	;histone H3-K9 trimethylation;regulation of gene expression by genetic imprinting;histone H4-K20 trimethylation;regulation of transcription, DNA-dependent;transcription, DNA-templated;biological_process;intracellular;cytoplasm;cellular_component;nucleus;DNA binding;protein binding;molecular_function;histone H3-K9 trimethylation;regulation of gene expression by genetic imprinting;histone H4-K20 tr…	;GO:0036124;GO:0006349;GO:0034773;GO:0006355;GO:0006351;GO:0008150;GO:0005622;GO:0005737;GO:0005575;GO:0005634;GO:0003677;GO:0005515;GO:0003674;GO:0036124;GO:0006349;GO:0034773;GO:0006355;GO:0006351;GO:0008150;GO:0005622;GO:0005737;GO:0005575;GO:0005634;GO:0003677;GO:0005515;GO:0003674;GO:0036124;GO:0006349;GO:0034773;GO:0006355;GO:0006351;GO:0008150;GO:0005622;GO:0005737;GO:0005575;GO:0005634;GO…
ENSG00000095951	Down	HIVEP1	human immunodeficiency virus type I enhancer binding protein 1 [Source:HGNC Symbol;Acc:4920]	cox2	K598R	9.36173	5.23863	-0.837586	-2.45111	5e-05	0.00082665	yes	negative regulation of transcription from RNA polymerase II promoter;nucleus;DNA binding;negative regulation of transcription from RNA polymerase II promoter;nucleus;DNA binding;transcription, DNA-templated;negative regulation of transcription from RNA polymerase II promoter;negative regulation of transcription, DNA-dependent;cytoplasm;nucleus;DNA binding;metal ion binding;protein binding;nucleic…	GO:0000122;GO:0005634;GO:0003677;GO:0000122;GO:0005634;GO:0003677;GO:0006351;GO:0000122;GO:0045892;GO:0005737;GO:0005634;GO:0003677;GO:0046872;GO:0005515;GO:0003676;GO:0003676;GO:0000122;GO:0005634;GO:0003677;;;GO:0003676
ENSG00000171606	Down	ZNF274	zinc finger protein 274 [Source:HGNC Symbol;Acc:13068]	cox2	K598R	39.839	22.3535	-0.833681	-4.50971	5e-05	0.00082665	yes	regulation of transcription, DNA-dependent;intracellular;nucleic acid binding;regulation of transcription, DNA-dependent;intracellular;nucleic acid binding;regulation of transcription, DNA-dependent;transcription, DNA-templated;centrosome;nucleolus;intracellular;cytoplasm;nucleus;sequence-specific DNA binding;metal ion binding;nucleic acid binding;protein binding;transcription corepressor activit…	GO:0006355;GO:0005622;GO:0003676;GO:0006355;GO:0005622;GO:0003676;GO:0006355;GO:0006351;GO:0005813;GO:0005730;GO:0005622;GO:0005737;GO:0005634;GO:0043565;GO:0046872;GO:0003676;GO:0005515;GO:0003714;GO:0003700;GO:0006355;GO:0006351;GO:0005813;GO:0005730;GO:0005622;GO:0005737;GO:0005634;GO:0043565;GO:0046872;GO:0003676;GO:0005515;GO:0003714;GO:0003700;GO:0006355;GO:0006351;GO:0005813;GO:0005730;GO:…
ENSG00000204209	Down	DAXX	death-domain associated protein [Source:HGNC Symbol;Acc:2681]	cox2	K598R	76.595	42.9926	-0.83316	-3.932	5e-05	0.00082665	yes	modulation by virus of host morphology or physiology;extrinsic apoptotic signaling pathway via death domain receptors;regulation of protein ubiquitination;androgen receptor signaling pathway;activation of JUN kinase activity;regulation of transcription, DNA-dependent;mitotic cytokinesis;negative regulation of transcription, DNA-dependent;apoptotic process;transcription, DNA-templated;PML body;het…	GO:0019048;GO:0008625;GO:0031396;GO:0030521;GO:0007257;GO:0006355;GO:0000281;GO:0045892;GO:0006915;GO:0006351;GO:0016605;GO:0000792;GO:0005730;GO:0000775;GO:0005829;GO:0005737;GO:0005634;GO:0050681;GO:0047485;GO:0005057;GO:0002039;GO:0008134;GO:0031072;GO:0019899;GO:0031625;GO:0042803;GO:0005515;GO:0019048;GO:0008625;GO:0031396;GO:0030521;GO:0007257;GO:0006355;GO:0000281;GO:0045892;GO:0006915;GO:…
ENSG00000166529	Down	ZSCAN21	zinc finger and SCAN domain containing 21 [Source:HGNC Symbol;Acc:13104]	cox2	K598R	12.1935	6.85873	-0.8301	-2.52889	0.0001	0.00153417	yes	regulation of transcription, DNA-dependent;positive regulation of transcription, DNA-dependent;transcription, DNA-templated;nucleus;DNA binding;metal ion binding;protein binding;sequence-specific DNA binding transcription factor activity;regulation of transcription, DNA-dependent;positive regulation of transcription, DNA-dependent;nucleus;DNA binding;sequence-specific DNA binding transcription fa…	GO:0006355;GO:0045893;GO:0006351;GO:0005634;GO:0003677;GO:0046872;GO:0005515;GO:0003700;GO:0006355;GO:0045893;GO:0005634;GO:0003677;GO:0003700;GO:0006355;GO:0045893;GO:0005634;GO:0003677;GO:0003700;GO:0006355;GO:0045893;GO:0005634;GO:0003677;GO:0003700
ENSG00000147789	Down	ZNF7	zinc finger protein 7 [Source:HGNC Symbol;Acc:13139]	cox2	K598R	36.8643	20.8204	-0.824227	-2.72403	5e-05	0.00082665	yes	regulation of transcription, DNA-dependent;intracellular;nucleic acid binding;regulation of transcription, DNA-dependent;intracellular;metal ion binding;nucleic acid binding;regulation of transcription, DNA-dependent;intracellular;nucleic acid binding;regulation of transcription, DNA-dependent;intracellular;nucleic acid binding;regulation of transcription, DNA-dependent;intracellular;nucleic acid…	GO:0006355;GO:0005622;GO:0003676;GO:0006355;GO:0005622;GO:0046872;GO:0003676;GO:0006355;GO:0005622;GO:0003676;GO:0006355;GO:0005622;GO:0003676;GO:0006355;GO:0005622;GO:0003676;GO:0006355;GO:0005622;GO:0003676;GO:0006355;GO:0005622;GO:0003676;GO:0006355;GO:0007275;GO:0006351;GO:0005622;GO:0005634;GO:0003677;GO:0046872;GO:0003676;GO:0006355;GO:0005622;GO:0003676;GO:0006355;GO:0007275;GO:0006351;GO:…
ENSG00000164463	Down	CREBRF	CREB3 regulatory factor [Source:HGNC Symbol;Acc:24050]	cox2	K598R	9.93111	5.61351	-0.823052	-2.11928	0.00675	0.0489445	yes	negative regulation of endoplasmic reticulum unfolded protein response;positive regulation of intracellular transport;positive regulation of protein transport;response to unfolded protein;response to endoplasmic reticulum stress;positive regulation of protein catabolic process;transport;transcription, DNA-templated;negative regulation of transcription from RNA polymerase II promoter;nuclear body;…	GO:1900102;GO:0032388;GO:0051222;GO:0006986;GO:0034976;GO:0045732;GO:0006810;GO:0006351;GO:0000122;GO:0016604;GO:0005737;GO:0005634;GO:0043565;GO:0005515;GO:0003700;GO:1900102;GO:0032388;GO:0051222;GO:0006986;GO:0034976;GO:0045732;GO:0006810;GO:0006351;GO:0000122;GO:0016604;GO:0005737;GO:0005634;GO:0043565;GO:0005515;GO:0003700;GO:1900102;GO:0032388;GO:0051222;GO:0006986;GO:0034976;GO:0045732;GO:…
ENSG00000151702	Down	FLI1	Fli-1 proto-oncogene, ETS transcription factor [Source:HGNC Symbol;Acc:3749]	cox2	K598R	7.29012	4.12933	-0.820036	-2.78695	5e-05	0.00082665	yes	;;blood circulation;hemostasis;megakaryocyte development;organ morphogenesis;regulation of transcription, DNA-dependent;transcription, DNA-templated;nucleus;RNA polymerase II distal enhancer sequence-specific DNA binding;chromatin binding;sequence-specific DNA binding;DNA binding;sequence-specific DNA binding transcription factor activity;blood circulation;hemostasis;megakaryocyte development;org…	;;GO:0008015;GO:0007599;GO:0035855;GO:0009887;GO:0006355;GO:0006351;GO:0005634;GO:0000980;GO:0003682;GO:0043565;GO:0003677;GO:0003700;GO:0008015;GO:0007599;GO:0035855;GO:0009887;GO:0006351;GO:0005634;GO:0000980;GO:0003682;GO:0003677;GO:0003700;GO:0008015;GO:0007599;GO:0035855;GO:0009887;GO:0006355;GO:0006351;GO:0005634;GO:0000980;GO:0003682;GO:0043565;GO:0003677;GO:0003700;GO:0008015;GO:0007599;G…
ENSG00000125945	Down	ZNF436	zinc finger protein 436 [Source:HGNC Symbol;Acc:20814]	cox2	K598R	8.92776	5.06664	-0.817268	-4.50368	5e-05	0.00082665	yes	regulation of transcription, DNA-dependent;transcription, DNA-templated;intracellular;cytoplasm;nucleus;DNA binding;metal ion binding;nucleic acid binding;protein binding;regulation of transcription, DNA-dependent;transcription, DNA-templated;intracellular;cytoplasm;nucleus;DNA binding;metal ion binding;nucleic acid binding;protein binding	GO:0006355;GO:0006351;GO:0005622;GO:0005737;GO:0005634;GO:0003677;GO:0046872;GO:0003676;GO:0005515;GO:0006355;GO:0006351;GO:0005622;GO:0005737;GO:0005634;GO:0003677;GO:0046872;GO:0003676;GO:0005515
ENSG00000150347	Down	ARID5B	AT rich interactive domain 5B (MRF1-like) [Source:HGNC Symbol;Acc:17362]	cox2	K598R	12.1722	6.90911	-0.817022	-4.05387	5e-05	0.00082665	yes	fat pad development;face morphogenesis;muscle organ morphogenesis;palate development;skeletal system morphogenesis;kidney development;positive regulation of sequence-specific DNA binding transcription factor activity;cell development;adrenal gland development;platelet-derived growth factor receptor signaling pathway;fibroblast migration;liver development;post-embryonic development;female gonad de…	GO:0060613;GO:0060325;GO:0048644;GO:0060021;GO:0048705;GO:0001822;GO:0051091;GO:0048468;GO:0030325;GO:0048008;GO:0010761;GO:0001889;GO:0009791;GO:0008585;GO:0008584;GO:0035264;GO:0045444;GO:0045892;GO:0060612;GO:0006351;GO:0006807;GO:0060612;GO:0051091;GO:0005622;GO:0005634;GO:0044212;GO:0003713;GO:0003677;GO:0005515;GO:0060613;GO:0060325;GO:0048644;GO:0060021;GO:0048705;GO:0001822;GO:0051091;GO:…
ENSG00000100207	Down	TCF20	transcription factor 20 (AR1) [Source:HGNC Symbol;Acc:11631]	cox2	K598R	27.0166	15.3501	-0.815596	-5.06207	5e-05	0.00082665	yes	regulation of transcription, DNA-dependent;transcription, DNA-templated;nucleus;transcription coactivator activity;DNA binding;zinc ion binding;protein binding;regulation of transcription, DNA-dependent;transcription, DNA-templated;nucleus;transcription coactivator activity;DNA binding;zinc ion binding;protein binding;zinc ion binding;protein binding;	GO:0006355;GO:0006351;GO:0005634;GO:0003713;GO:0003677;GO:0008270;GO:0005515;GO:0006355;GO:0006351;GO:0005634;GO:0003713;GO:0003677;GO:0008270;GO:0005515;GO:0008270;GO:0005515;
ENSG00000170265	Down	ZNF282	zinc finger protein 282 [Source:HGNC Symbol;Acc:13076]	cox2	K598R	69.7176	39.7366	-0.811055	-5.08613	5e-05	0.00082665	yes	regulation of transcription, DNA-dependent;negative regulation of transcription, DNA-dependent;transcription, DNA-templated;intracellular;nucleus;DNA binding;metal ion binding;nucleic acid binding;zinc ion binding;regulation of transcription, DNA-dependent;intracellular;nucleic acid binding	GO:0006355;GO:0045892;GO:0006351;GO:0005622;GO:0005634;GO:0003677;GO:0046872;GO:0003676;GO:0008270;GO:0006355;GO:0005622;GO:0003676
ENSG00000196214	Down	ZNF766	zinc finger protein 766 [Source:HGNC Symbol;Acc:28063]	cox2	K598R	15.9006	9.07807	-0.808627	-1.73977	0.0015	0.015007	yes	regulation of transcription, DNA-dependent;transcription, DNA-templated;intracellular;nucleus;DNA binding;metal ion binding;nucleic acid binding;metal ion binding;nucleic acid binding;regulation of transcription, DNA-dependent;intracellular;nucleic acid binding;regulation of transcription, DNA-dependent;intracellular;nucleic acid binding;regulation of transcription, DNA-dependent;intracellular;nu…	GO:0006355;GO:0006351;GO:0005622;GO:0005634;GO:0003677;GO:0046872;GO:0003676;GO:0046872;GO:0003676;GO:0006355;GO:0005622;GO:0003676;GO:0006355;GO:0005622;GO:0003676;GO:0006355;GO:0005622;GO:0003676;GO:0006355;GO:0005622;GO:0003676;GO:0006355;GO:0005622;GO:0003676;GO:0006355;GO:0005622;GO:0046872;GO:0003676;GO:0006355;GO:0005622;GO:0046872;GO:0003676
ENSG00000130544	Down	ZNF557	zinc finger protein 557 [Source:HGNC Symbol;Acc:28632]	cox2	K598R	7.31562	4.18391	-0.806127	-4.01997	5e-05	0.00082665	yes	regulation of transcription, DNA-dependent;transcription, DNA-templated;intracellular;nucleus;DNA binding;metal ion binding;nucleic acid binding;regulation of transcription, DNA-dependent;transcription, DNA-templated;intracellular;nucleus;DNA binding;metal ion binding;nucleic acid binding;regulation of transcription, DNA-dependent;transcription, DNA-templated;intracellular;nucleus;DNA binding;met…	GO:0006355;GO:0006351;GO:0005622;GO:0005634;GO:0003677;GO:0046872;GO:0003676;GO:0006355;GO:0006351;GO:0005622;GO:0005634;GO:0003677;GO:0046872;GO:0003676;GO:0006355;GO:0006351;GO:0005622;GO:0005634;GO:0003677;GO:0046872;GO:0003676
ENSG00000184677	Down	ZBTB40	zinc finger and BTB domain containing 40 [Source:HGNC Symbol;Acc:29045]	cox2	K598R	16.8053	9.61584	-0.805432	-4.97981	5e-05	0.00082665	yes	protein binding;bone mineralization;regulation of transcription, DNA-dependent;cellular response to DNA damage stimulus;transcription, DNA-templated;nucleus;DNA binding;metal ion binding;protein binding;molecular_function;bone mineralization;regulation of transcription, DNA-dependent;cellular response to DNA damage stimulus;transcription, DNA-templated;nucleus;DNA binding;metal ion binding;protei…	GO:0005515;GO:0030282;GO:0006355;GO:0006974;GO:0006351;GO:0005634;GO:0003677;GO:0046872;GO:0005515;GO:0003674;GO:0030282;GO:0006355;GO:0006974;GO:0006351;GO:0005634;GO:0003677;GO:0046872;GO:0005515;GO:0003674;GO:0005634;GO:0046872;GO:0003676;GO:0005515
ENSG00000168874	Down	ATOH8	atonal homolog 8 (Drosophila) [Source:HGNC Symbol;Acc:24126]	cox2	K598R	5.72884	3.27889	-0.805034	-2.35073	5e-05	0.00082665	yes	nervous system development;regulation of transcription, DNA-dependent;cell differentiation;transcription, DNA-templated;nucleus;protein dimerization activity;DNA binding	GO:0007399;GO:0006355;GO:0030154;GO:0006351;GO:0005634;GO:0046983;GO:0003677
ENSG00000171425	Down	ZNF581	zinc finger protein 581 [Source:HGNC Symbol;Acc:25017]	cox2	K598R	48.2682	27.6317	-0.80475	-3.51769	5e-05	0.00082665	yes	regulation of transcription, DNA-dependent;transcription, DNA-templated;nucleus;DNA binding;metal ion binding;nucleic acid binding;metal ion binding;nucleic acid binding;regulation of transcription, DNA-dependent;transcription, DNA-templated;nucleus;DNA binding;metal ion binding;nucleic acid binding;regulation of transcription, DNA-dependent;transcription, DNA-templated;nucleus;DNA binding;metal …	GO:0006355;GO:0006351;GO:0005634;GO:0003677;GO:0046872;GO:0003676;GO:0046872;GO:0003676;GO:0006355;GO:0006351;GO:0005634;GO:0003677;GO:0046872;GO:0003676;GO:0006355;GO:0006351;GO:0005634;GO:0003677;GO:0046872;GO:0003676
ENSG00000167384	Down	ZNF180	zinc finger protein 180 [Source:HGNC Symbol;Acc:12970]	cox2	K598R	14.2829	8.20058	-0.800489	-2.91691	5e-05	0.00082665	yes	regulation of transcription, DNA-dependent;intracellular;metal ion binding;nucleic acid binding;regulation of transcription, DNA-dependent;transcription, DNA-templated;intracellular;nucleus;DNA binding;metal ion binding;nucleic acid binding;;;regulation of transcription, DNA-dependent;intracellular;metal ion binding;nucleic acid binding;;regulation of transcription, DNA-dependent;intracellular;nu…	GO:0006355;GO:0005622;GO:0046872;GO:0003676;GO:0006355;GO:0006351;GO:0005622;GO:0005634;GO:0003677;GO:0046872;GO:0003676;;;GO:0006355;GO:0005622;GO:0046872;GO:0003676;;GO:0006355;GO:0005622;GO:0003676;
ENSG00000121903	Down	ZSCAN20	zinc finger and SCAN domain containing 20 [Source:HGNC Symbol;Acc:13093]	cox2	K598R	6.70581	3.86283	-0.795753	-3.41072	5e-05	0.00082665	yes	regulation of transcription, DNA-dependent;transcription, DNA-templated;mitochondrion;nucleus;chromatin binding;DNA binding;metal ion binding;sequence-specific DNA binding transcription factor activity;regulation of transcription, DNA-dependent;transcription, DNA-templated;mitochondrion;nucleus;chromatin binding;DNA binding;metal ion binding;sequence-specific DNA binding transcription factor acti…	GO:0006355;GO:0006351;GO:0005739;GO:0005634;GO:0003682;GO:0003677;GO:0046872;GO:0003700;GO:0006355;GO:0006351;GO:0005739;GO:0005634;GO:0003682;GO:0003677;GO:0046872;GO:0003700
ENSG00000172466	Down	ZNF24	zinc finger protein 24 [Source:HGNC Symbol;Acc:13032]	cox2	K598R	34.7625	20.0731	-0.792272	-2.39071	5e-05	0.00082665	yes	myelination;regulation of transcription, DNA-dependent;negative regulation of transcription, DNA-dependent;transcription, DNA-templated;nucleus;sequence-specific DNA binding;DNA binding;metal ion binding;zinc ion binding;protein binding;sequence-specific DNA binding transcription factor activity;myelination;regulation of transcription, DNA-dependent;negative regulation of transcription, DNA-depen…	GO:0042552;GO:0006355;GO:0045892;GO:0006351;GO:0005634;GO:0043565;GO:0003677;GO:0046872;GO:0008270;GO:0005515;GO:0003700;GO:0042552;GO:0006355;GO:0045892;GO:0006351;GO:0005634;GO:0043565;GO:0003677;GO:0008270;GO:0005515;GO:0003700;GO:0042552;GO:0006355;GO:0045892;GO:0006351;GO:0005634;GO:0043565;GO:0003677;GO:0046872;GO:0008270;GO:0005515;GO:0003700;GO:0042552;GO:0006355;GO:0005634;GO:0043565;GO:…
ENSG00000105732	Down	ZNF574	zinc finger protein 574 [Source:HGNC Symbol;Acc:26166]	cox2	K598R	14.4331	8.33595	-0.791965	-3.96213	5e-05	0.00082665	yes	regulation of transcription, DNA-dependent;transcription, DNA-templated;nucleus;DNA binding;metal ion binding;regulation of transcription, DNA-dependent;transcription, DNA-templated;nucleus;DNA binding;metal ion binding;metal ion binding;regulation of transcription, DNA-dependent;transcription, DNA-templated;nucleus;DNA binding;metal ion binding	GO:0006355;GO:0006351;GO:0005634;GO:0003677;GO:0046872;GO:0006355;GO:0006351;GO:0005634;GO:0003677;GO:0046872;GO:0046872;GO:0006355;GO:0006351;GO:0005634;GO:0003677;GO:0046872
ENSG00000185730	Down	ZNF696	zinc finger protein 696 [Source:HGNC Symbol;Acc:25872]	cox2	K598R	12.6415	7.31474	-0.789286	-2.48929	5e-05	0.00082665	yes	;metal ion binding;nucleic acid binding;regulation of transcription, DNA-dependent;transcription, DNA-templated;nucleus;DNA binding;metal ion binding;nucleic acid binding;;;	;GO:0046872;GO:0003676;GO:0006355;GO:0006351;GO:0005634;GO:0003677;GO:0046872;GO:0003676;;;
ENSG00000114933	Down	INO80D	INO80 complex subunit D [Source:HGNC Symbol;Acc:25997]	cox2	K598R	7.21284	4.17497	-0.788799	-2.5186	5e-05	0.00082665	yes	DNA recombination;DNA repair;regulation of transcription, DNA-dependent;transcription, DNA-templated;nucleus;;	GO:0006310;GO:0006281;GO:0006355;GO:0006351;GO:0005634;;
ENSG00000197044	Down	ZNF441	zinc finger protein 441 [Source:HGNC Symbol;Acc:20875]	cox2	K598R	6.96255	4.0339	-0.787442	-1.72346	0.00425	0.0343422	yes	regulation of transcription, DNA-dependent;intracellular;nucleic acid binding;regulation of transcription, DNA-dependent;transcription, DNA-templated;intracellular;nucleus;DNA binding;metal ion binding;nucleic acid binding;metal ion binding;nucleic acid binding	GO:0006355;GO:0005622;GO:0003676;GO:0006355;GO:0006351;GO:0005622;GO:0005634;GO:0003677;GO:0046872;GO:0003676;GO:0046872;GO:0003676
ENSG00000186280	Down	KDM4D	lysine (K)-specific demethylase 4D [Source:HGNC Symbol;Acc:25498]	cox2	K598R	3.2781	1.90376	-0.78401	-3.07898	5e-05	0.00082665	yes	histone H3-K9 demethylation;regulation of transcription, DNA-dependent;transcription, DNA-templated;nucleus;dioxygenase activity;metal ion binding;protein binding;histone H3-K9 demethylation;regulation of transcription, DNA-dependent;transcription, DNA-templated;nucleus;dioxygenase activity;metal ion binding;protein binding	GO:0033169;GO:0006355;GO:0006351;GO:0005634;GO:0051213;GO:0046872;GO:0005515;GO:0033169;GO:0006355;GO:0006351;GO:0005634;GO:0051213;GO:0046872;GO:0005515
ENSG00000180530	Down	NRIP1	nuclear receptor interacting protein 1 [Source:HGNC Symbol;Acc:8001]	cox2	K598R	7.03093	4.10179	-0.777461	-4.49714	5e-05	0.00082665	yes	lipid storage;ovarian follicle rupture;androgen receptor signaling pathway;positive regulation of transcription, DNA-dependent;positive regulation of transcription from RNA polymerase II promoter;transcription, DNA-templated;negative regulation of transcription from RNA polymerase II promoter;histone deacetylase complex;nucleus;androgen receptor binding;glucocorticoid receptor binding;nuclear hor…	GO:0019915;GO:0001543;GO:0030521;GO:0045893;GO:0045944;GO:0006351;GO:0000122;GO:0000118;GO:0005634;GO:0050681;GO:0035259;GO:0035257;GO:0046965;GO:0003713;GO:0042826;GO:0030331;GO:0005515;GO:0003714;GO:0019915;GO:0001543;GO:0030521;GO:0045893;GO:0045944;GO:0006351;GO:0000122;GO:0030728;GO:0006357;GO:0000118;GO:0005634;GO:0005634;GO:0050681;GO:0035259;GO:0035257;GO:0046965;GO:0003713;GO:0042826;GO:…
ENSG00000171827	Down	ZNF570	zinc finger protein 570 [Source:HGNC Symbol;Acc:26416]	cox2	K598R	6.74098	3.93304	-0.777313	-1.60644	0.0057	0.043021	yes	;regulation of transcription, DNA-dependent;transcription, DNA-templated;intracellular;nucleus;DNA binding;metal ion binding;nucleic acid binding;regulation of transcription, DNA-dependent;transcription, DNA-templated;intracellular;nucleus;DNA binding;metal ion binding;nucleic acid binding;regulation of transcription, DNA-dependent;intracellular;nucleic acid binding;regulation of transcription, D…	;GO:0006355;GO:0006351;GO:0005622;GO:0005634;GO:0003677;GO:0046872;GO:0003676;GO:0006355;GO:0006351;GO:0005622;GO:0005634;GO:0003677;GO:0046872;GO:0003676;GO:0006355;GO:0005622;GO:0003676;GO:0006355;GO:0005622;GO:0003676;GO:0006355;GO:0005622;GO:0003676;GO:0046872;GO:0003676
ENSG00000156030	Down	ELMSAN1	ELM2 and Myb/SANT-like domain containing 1 [Source:HGNC Symbol;Acc:19853]	cox2	K598R	23.8132	13.8992	-0.776762	-3.43593	5e-05	0.00082665	yes	regulation of transcription, DNA-dependent;transcription, DNA-templated;nucleus;chromatin binding;DNA binding;regulation of transcription, DNA-dependent;transcription, DNA-templated;nucleus;chromatin binding;DNA binding;;nucleus;chromatin binding;DNA binding;;regulation of transcription, DNA-dependent;transcription, DNA-templated;nucleus;chromatin binding;DNA binding	GO:0006355;GO:0006351;GO:0005634;GO:0003682;GO:0003677;GO:0006355;GO:0006351;GO:0005634;GO:0003682;GO:0003677;;GO:0005634;GO:0003682;GO:0003677;;GO:0006355;GO:0006351;GO:0005634;GO:0003682;GO:0003677
ENSG00000096717	Down	SIRT1	sirtuin 1 [Source:HGNC Symbol;Acc:14929]	cox2	K598R	28.6288	16.7195	-0.775932	-3.83138	5e-05	0.00082665	yes	negative regulation of peptidyl-lysine acetylation;negative regulation of cellular response to testosterone stimulus;establishment of chromatin silencing;positive regulation of chromatin silencing;negative regulation of cellular senescence;peptidyl-lysine acetylation;maintenance of chromatin silencing;peptidyl-lysine deacetylation;positive regulation of adaptive immune response;positive regulatio…	GO:2000757;GO:2000655;GO:0006343;GO:0031937;GO:2000773;GO:0018394;GO:0006344;GO:0034983;GO:0002821;GO:2000774;GO:2000480;GO:0032071;GO:0051097;GO:1902176;GO:1902166;GO:0033158;GO:0006342;GO:0045348;GO:0019048;GO:0060766;GO:0070932;GO:0045739;GO:0000183;GO:0006476;GO:0000012;GO:2000481;GO:0055089;GO:0042326;GO:0035358;GO:0035356;GO:0034391;GO:0031648;GO:0031393;GO:0016239;GO:0001678;GO:0000731;GO:…
ENSG00000011332	Down	DPF1	D4, zinc and double PHD fingers family 1 [Source:HGNC Symbol;Acc:20225]	cox2	K598R	17.0009	9.9923	-0.766725	-2.22655	0.00055	0.00661754	yes	nervous system development;regulation of transcription, DNA-dependent;apoptotic process;transcription, DNA-templated;nBAF complex;cytoplasm;zinc ion binding;protein binding;nervous system development;nBAF complex;metal ion binding;nucleic acid binding;zinc ion binding;protein binding;;nervous system development;regulation of transcription, DNA-dependent;apoptotic process;transcription, DNA-templa…	GO:0007399;GO:0006355;GO:0006915;GO:0006351;GO:0071565;GO:0005737;GO:0008270;GO:0005515;GO:0007399;GO:0071565;GO:0046872;GO:0003676;GO:0008270;GO:0005515;;GO:0007399;GO:0006355;GO:0006915;GO:0006351;GO:0071565;GO:0005737;GO:0046872;GO:0003676;GO:0008270;GO:0005515;GO:0007399;GO:0006355;GO:0006915;GO:0006351;GO:0071565;GO:0005737;GO:0046872;GO:0003676;GO:0008270;GO:0005515;GO:0007399;GO:0071565;GO…
ENSG00000196793	Down	ZNF239	zinc finger protein 239 [Source:HGNC Symbol;Acc:13031]	cox2	K598R	17.9515	10.5578	-0.765802	-3.37557	5e-05	0.00082665	yes	regulation of transcription, DNA-dependent;transcription, DNA-templated;nucleus;DNA binding;metal ion binding;RNA binding;regulation of transcription, DNA-dependent;transcription, DNA-templated;nucleus;DNA binding;metal ion binding;RNA binding;regulation of transcription, DNA-dependent;transcription, DNA-templated;nucleus;DNA binding;metal ion binding;RNA binding;regulation of transcription, DNA-…	GO:0006355;GO:0006351;GO:0005634;GO:0003677;GO:0046872;GO:0003723;GO:0006355;GO:0006351;GO:0005634;GO:0003677;GO:0046872;GO:0003723;GO:0006355;GO:0006351;GO:0005634;GO:0003677;GO:0046872;GO:0003723;GO:0006355;GO:0006351;GO:0005634;GO:0003677;GO:0046872;GO:0003723
ENSG00000100462	Down	PRMT5	protein arginine methyltransferase 5 [Source:HGNC Symbol;Acc:10894]	cox2	K598R	366.935	215.917	-0.765047	-3.14731	5e-05	0.00082665	yes	histone H4-R3 methylation;peptidyl-arginine N-methylation;ncRNA metabolic process;peptidyl-arginine methylation, to symmetrical-dimethyl arginine;peptidyl-arginine methylation;endothelial cell activation;spliceosomal snRNP assembly;protein methylation;RNA metabolic process;gene expression;regulation of mitosis;cell proliferation;transcription, DNA-templated;negative regulation of transcription fr…	GO:0043985;GO:0035246;GO:0034660;GO:0019918;GO:0018216;GO:0042118;GO:0000387;GO:0006479;GO:0016070;GO:0010467;GO:0007088;GO:0008283;GO:0006351;GO:0000122;GO:0043234;GO:0005829;GO:0005737;GO:0005634;GO:0005634;GO:0035243;GO:0008469;GO:0043021;GO:0008168;GO:0003682;GO:0005515;GO:0005515;GO:0043985;GO:0035246;GO:0034660;GO:0019918;GO:0018216;GO:0042118;GO:0000387;GO:0006479;GO:0016070;GO:0010467;GO:…
ENSG00000125630	Down	POLR1B	polymerase (RNA) I polypeptide B, 128kDa [Source:HGNC Symbol;Acc:20454]	cox2	K598R	55.9215	32.9505	-0.763102	-3.34966	5e-05	0.00082665	yes	termination of RNA polymerase I transcription;transcription elongation from RNA polymerase I promoter;nucleologenesis;rRNA transcription;transcription initiation from RNA polymerase I promoter;transcription from RNA polymerase I promoter;embryo development;gene expression;embryo implantation;transcription, DNA-templated;DNA-directed RNA polymerase I complex;nucleoplasm;nucleolus;cytoplasm;nucleus…	GO:0006363;GO:0006362;GO:0017126;GO:0009303;GO:0006361;GO:0006360;GO:0009790;GO:0010467;GO:0007566;GO:0006351;GO:0005736;GO:0005654;GO:0005730;GO:0005737;GO:0005634;GO:0005730;GO:0001054;GO:0032549;GO:0003899;GO:0003677;GO:0046872;GO:0005515;GO:0005515;GO:0017126;GO:0009303;GO:0009790;GO:0007566;GO:0006351;GO:0005736;GO:0032549;GO:0003899;GO:0003677;GO:0017126;GO:0009303;GO:0009790;GO:0007566;GO:…
ENSG00000128805	Down	ARHGAP22	Rho GTPase activating protein 22 [Source:HGNC Symbol;Acc:30320]	cox2	K598R	16.5511	9.75531	-0.762668	-3.30102	5e-05	0.00082665	yes	signal transduction;angiogenesis;regulation of transcription, DNA-dependent;regulation of small GTPase mediated signal transduction;small GTPase mediated signal transduction;cell differentiation;transcription, DNA-templated;intracellular;cytosol;nucleus;GTPase activator activity;protein binding;;signal transduction;intracellular;GTPase activator activity;signal transduction;intracellular;GTPase a…	GO:0007165;GO:0001525;GO:0006355;GO:0051056;GO:0007264;GO:0030154;GO:0006351;GO:0005622;GO:0005829;GO:0005634;GO:0005096;GO:0005515;;GO:0007165;GO:0005622;GO:0005096;GO:0007165;GO:0005622;GO:0005096;GO:0007165;GO:0001525;GO:0006355;GO:0051056;GO:0007264;GO:0030154;GO:0006351;GO:0005622;GO:0005829;GO:0005634;GO:0005096;GO:0005515;GO:0007165;GO:0001525;GO:0006355;GO:0051056;GO:0007264;GO:0030154;GO…
ENSG00000083838	Down	ZNF446	zinc finger protein 446 [Source:HGNC Symbol;Acc:21036]	cox2	K598R	13.5109	7.96793	-0.761846	-3.01961	5e-05	0.00082665	yes	regulation of transcription, DNA-dependent;transcription, DNA-templated;intracellular;nucleus;DNA binding;metal ion binding;nucleic acid binding;sequence-specific DNA binding transcription factor activity;regulation of transcription, DNA-dependent;transcription, DNA-templated;nucleus;sequence-specific DNA binding transcription factor activity;regulation of transcription from RNA polymerase II pro…	GO:0006355;GO:0006351;GO:0005622;GO:0005634;GO:0003677;GO:0046872;GO:0003676;GO:0003700;GO:0006355;GO:0006351;GO:0005634;GO:0003700;GO:0006357;GO:0006355;GO:0006366;GO:0006351;GO:0005622;GO:0005634;GO:0000981;GO:0003677;GO:0046872;GO:0003676;GO:0003700;GO:0006355;GO:0006351;GO:0005634;GO:0003700
ENSG00000229809	Down	ZNF688	zinc finger protein 688 [Source:HGNC Symbol;Acc:30489]	cox2	K598R	23.8347	14.0629	-0.761163	-3.78916	0.00385	0.0317864	yes	regulation of transcription, DNA-dependent;transcription, DNA-templated;biological_process;intracellular;cellular_component;nucleus;DNA binding;metal ion binding;nucleic acid binding;molecular_function;metal ion binding;nucleic acid binding;;regulation of transcription, DNA-dependent;intracellular;nucleic acid binding;regulation of transcription, DNA-dependent;intracellular;nucleic acid binding;r…	GO:0006355;GO:0006351;GO:0008150;GO:0005622;GO:0005575;GO:0005634;GO:0003677;GO:0046872;GO:0003676;GO:0003674;GO:0046872;GO:0003676;;GO:0006355;GO:0005622;GO:0003676;GO:0006355;GO:0005622;GO:0003676;GO:0006355;GO:0006351;GO:0008150;GO:0005575;GO:0005634;GO:0003677;GO:0046872;GO:0003676;GO:0003674
ENSG00000163935	Down	SFMBT1	Scm-like with four mbt domains 1 [Source:HGNC Symbol;Acc:20255]	cox2	K598R	15.1027	8.93437	-0.757372	-2.34789	0.0002	0.0028082	yes	negative regulation of muscle organ development;chromatin modification;regulation of transcription, DNA-dependent;negative regulation of transcription, DNA-dependent;spermatogenesis;cell differentiation;transcription, DNA-templated;nucleus;histone binding;protein binding;transcription corepressor activity;regulation of transcription, DNA-dependent;nucleus;regulation of transcription, DNA-dependen…	GO:0048635;GO:0016568;GO:0006355;GO:0045892;GO:0007283;GO:0030154;GO:0006351;GO:0005634;GO:0042393;GO:0005515;GO:0003714;GO:0006355;GO:0005634;GO:0006355;GO:0005634;;GO:0048635;GO:0016568;GO:0006355;GO:0045892;GO:0007283;GO:0030154;GO:0006351;GO:0005634;GO:0042393;GO:0005515;GO:0003714;GO:0048635;GO:0016568;GO:0006355;GO:0045892;GO:0007283;GO:0030154;GO:0006351;GO:0005634;GO:0042393;GO:0005515;GO…
ENSG00000204946	Down	ZNF783	zinc finger family member 783 [Source:HGNC Symbol;Acc:27222]	cox2	K598R	11.0884	6.56123	-0.757013	-3.39613	5e-05	0.00082665	yes	regulation of transcription, DNA-dependent;intracellular;metal ion binding;nucleic acid binding;regulation of transcription, DNA-dependent;transcription, DNA-templated;intracellular;nucleus;DNA binding;nucleic acid binding;regulation of transcription, DNA-dependent;transcription, DNA-templated;intracellular;nucleus;DNA binding;nucleic acid binding;;	GO:0006355;GO:0005622;GO:0046872;GO:0003676;GO:0006355;GO:0006351;GO:0005622;GO:0005634;GO:0003677;GO:0003676;GO:0006355;GO:0006351;GO:0005622;GO:0005634;GO:0003677;GO:0003676;;
ENSG00000130254	Down	SAFB2	scaffold attachment factor B2 [Source:HGNC Symbol;Acc:21605]	cox2	K598R	83.9793	49.6963	-0.756897	-1.70254	0.0029	0.0253582	yes	regulation of transcription, DNA-dependent;transcription, DNA-templated;cytoplasm;nucleus;identical protein binding;DNA binding;nucleic acid binding;protein binding;RNA binding;nucleotide binding;;nucleic acid binding;	GO:0006355;GO:0006351;GO:0005737;GO:0005634;GO:0042802;GO:0003677;GO:0003676;GO:0005515;GO:0003723;GO:0000166;;GO:0003676;
ENSG00000162676	Down	GFI1	growth factor independent 1 transcription repressor [Source:HGNC Symbol;Acc:4237]	cox2	K598R	6.23435	3.69048	-0.756432	-1.7659	0.00255	0.0229681	yes	positive regulation of interleukin-6-mediated signaling pathway;negative regulation of cell fate specification;regulation of toll-like receptor signaling pathway;negative regulation of vitamin D biosynthetic process;negative regulation of calcidiol 1-monooxygenase activity;regulation of transcription involved in G1/S transition of mitotic cell cycle;mechanosensory behavior;positive regulation of …	GO:0070105;GO:0009996;GO:0034121;GO:0010957;GO:0010956;GO:0000083;GO:0007638;GO:0042660;GO:0010977;GO:0042491;GO:0045165;GO:0071222;GO:0032088;GO:0016032;GO:0042472;GO:0045892;GO:0006351;GO:0000122;GO:0016363;GO:0016604;GO:0017053;GO:0005634;GO:0044212;GO:0046872;GO:0008270;GO:0005515;GO:0005515;GO:0070105;GO:0009996;GO:0034121;GO:0010957;GO:0010956;GO:0000083;GO:0007638;GO:0042660;GO:0010977;GO:…
ENSG00000186141	Down	POLR3C	polymerase (RNA) III (DNA directed) polypeptide C (62kD) [Source:HGNC Symbol;Acc:30076]	cox2	K598R	46.4984	27.5299	-0.75618	-4.77805	5e-05	0.00082665	yes	regulation of transcription from RNA polymerase III promoter;termination of RNA polymerase III transcription;transcription elongation from RNA polymerase III promoter;positive regulation of innate immune response;positive regulation of type I interferon production;defense response to virus;transcription from RNA polymerase III promoter;gene expression;positive regulation of interferon-beta produc…	GO:0006359;GO:0006386;GO:0006385;GO:0045089;GO:0032481;GO:0051607;GO:0006383;GO:0010467;GO:0032728;GO:0045087;GO:0006351;GO:0005666;GO:0005654;GO:0005829;GO:0005634;GO:0003899;GO:0003677;GO:0006351;GO:0005634;GO:0003899;GO:0003677
ENSG00000205189	Down	ZBTB10	zinc finger and BTB domain containing 10 [Source:HGNC Symbol;Acc:30953]	cox2	K598R	34.3372	20.3392	-0.755506	-4.09423	5e-05	0.00082665	yes	regulation of transcription, DNA-dependent;transcription, DNA-templated;nucleus;DNA binding;metal ion binding;protein binding;regulation of transcription, DNA-dependent;transcription, DNA-templated;nucleus;DNA binding;metal ion binding;protein binding;regulation of transcription, DNA-dependent;transcription, DNA-templated;nucleus;DNA binding;metal ion binding;protein binding;regulation of transcr…	GO:0006355;GO:0006351;GO:0005634;GO:0003677;GO:0046872;GO:0005515;GO:0006355;GO:0006351;GO:0005634;GO:0003677;GO:0046872;GO:0005515;GO:0006355;GO:0006351;GO:0005634;GO:0003677;GO:0046872;GO:0005515;GO:0006355;GO:0006351;GO:0005634;GO:0003677;GO:0046872;GO:0005515
ENSG00000083168	Down	KAT6A	K(lysine) acetyltransferase 6A [Source:HGNC Symbol;Acc:13013]	cox2	K598R	44.0389	26.1183	-0.75372	-2.09117	0.00025	0.00339588	yes	protein acetylation;DNA packaging;histone H3 acetylation;embryonic hemopoiesis;myeloid cell differentiation;histone acetylation;face morphogenesis;heart morphogenesis;cellular senescence;aorta morphogenesis;somatic stem cell maintenance;nucleosome assembly;regulation of transcription, DNA-dependent;negative regulation of sequence-specific DNA binding transcription factor activity;negative regulat…	GO:0006473;GO:0006323;GO:0043966;GO:0035162;GO:0030099;GO:0016573;GO:0060325;GO:0003007;GO:0090398;GO:0035909;GO:0035019;GO:0006334;GO:0006355;GO:0043433;GO:0045892;GO:0045893;GO:0006351;GO:0070776;GO:0000786;GO:0016605;GO:0005730;GO:0005634;GO:0016407;GO:0004402;GO:0003713;GO:0008134;GO:0003682;GO:0016747;GO:0003677;GO:0008270;GO:0005515;GO:0006473;GO:0006323;GO:0043966;GO:0035162;GO:0030099;GO:…
ENSG00000132382	Down	MYBBP1A	MYB binding protein (P160) 1a [Source:HGNC Symbol;Acc:7546]	cox2	K598R	121.617	72.1355	-0.753568	-3.13509	5e-05	0.00082665	yes	transcription, DNA-templated;DNA-directed DNA polymerase activity;DNA binding;binding;intrinsic apoptotic signaling pathway by p53 class mediator;positive regulation of cell cycle arrest;cellular response to glucose starvation;nucleocytoplasmic transport;respiratory electron transport chain;regulation of transcription, DNA-dependent;negative regulation of transcription, DNA-dependent;transcriptio…	GO:0006351;GO:0003887;GO:0003677;GO:0005488;GO:0072332;GO:0071158;GO:0042149;GO:0006913;GO:0022904;GO:0006355;GO:0045892;GO:0006351;GO:0042564;GO:0005730;GO:0043231;GO:0005737;GO:0005634;GO:0008134;GO:0003887;GO:0043565;GO:0003677;GO:0005515;GO:0005488;GO:0006351;GO:0003887;GO:0003677;;GO:0072332;GO:0071158;GO:0042149;GO:0006913;GO:0022904;GO:0006355;GO:0045892;GO:0006351;GO:0006913;GO:0042564;GO…
ENSG00000100429	Down	HDAC10	histone deacetylase 10 [Source:HGNC Symbol;Acc:18128]	cox2	K598R	18.9634	11.278	-0.749706	-1.90429	0.0009	0.00989237	yes	hydrolase activity;protein deacetylation;histone deacetylation;chromatin modification;Notch signaling pathway;regulation of transcription, DNA-dependent;oligodendrocyte development;negative regulation of transcription, DNA-dependent;transcription, DNA-templated;negative regulation of transcription from RNA polymerase II promoter;histone deacetylase complex;nucleoplasm;cytoplasm;nucleus;protein de…	GO:0016787;GO:0006476;GO:0016575;GO:0016568;GO:0007219;GO:0006355;GO:0014003;GO:0045892;GO:0006351;GO:0000122;GO:0000118;GO:0005654;GO:0005737;GO:0005634;GO:0033558;GO:0097372;GO:0046970;GO:0046969;GO:0032041;GO:0042826;GO:0004407;GO:0019899;GO:0005515;GO:0016787;GO:0006476;GO:0016575;GO:0016568;GO:0007219;GO:0006355;GO:0014003;GO:0045892;GO:0006351;GO:0000122;GO:0000118;GO:0005654;GO:0005737;GO:…
ENSG00000112200	Down	ZNF451	zinc finger protein 451 [Source:HGNC Symbol;Acc:21091]	cox2	K598R	52.9587	31.5429	-0.747553	-1.70151	0.0027	0.0239894	yes	;;regulation of transcription, DNA-dependent;transcription, DNA-templated;nucleus;DNA binding;metal ion binding;protein binding;regulation of transcription, DNA-dependent;transcription, DNA-templated;nucleus;DNA binding;metal ion binding;protein binding;regulation of transcription, DNA-dependent;transcription, DNA-templated;nucleus;DNA binding;metal ion binding;protein binding;;;;metal ion bindin…	;;GO:0006355;GO:0006351;GO:0005634;GO:0003677;GO:0046872;GO:0005515;GO:0006355;GO:0006351;GO:0005634;GO:0003677;GO:0046872;GO:0005515;GO:0006355;GO:0006351;GO:0005634;GO:0003677;GO:0046872;GO:0005515;;;;GO:0046872;;;
ENSG00000100888	Down	CHD8	chromodomain helicase DNA binding protein 8 [Source:HGNC Symbol;Acc:20153]	cox2	K598R	50.2824	29.9769	-0.746201	-1.7517	0.0062	0.0459056	yes	positive regulation of transcription from RNA polymerase III promoter;DNA duplex unwinding;ATP-dependent chromatin remodeling;in utero embryonic development;negative regulation of Wnt signaling pathway;canonical Wnt signaling pathway;negative regulation of transcription, DNA-dependent;negative regulation of apoptotic process;positive regulation of transcription, DNA-dependent;positive regulation …	GO:0045945;GO:0032508;GO:0043044;GO:0001701;GO:0030178;GO:0060070;GO:0045892;GO:0043066;GO:0045893;GO:0045944;GO:0006351;GO:0071339;GO:0043234;GO:0005634;GO:0070016;GO:0042393;GO:0008013;GO:0004386;GO:0003678;GO:0008094;GO:0002039;GO:0016787;GO:0035064;GO:0008026;GO:0003677;GO:0016817;GO:0003676;GO:0005524;GO:0005515;GO:0045945;GO:0032508;GO:0043044;GO:0001701;GO:0030178;GO:0060070;GO:0045892;GO:…
ENSG00000129911	Down	KLF16	Kruppel-like factor 16 [Source:HGNC Symbol;Acc:16857]	cox2	K598R	18.2532	10.8848	-0.745833	-2.89259	5e-05	0.00082665	yes	dopamine receptor signaling pathway;regulation of transcription from RNA polymerase II promoter;transcription, DNA-templated;nucleus;DNA binding;metal ion binding;sequence-specific DNA binding transcription factor activity;dopamine receptor signaling pathway;regulation of transcription from RNA polymerase II promoter;transcription, DNA-templated;nucleus;DNA binding;metal ion binding;sequence-spec…	GO:0007212;GO:0006357;GO:0006351;GO:0005634;GO:0003677;GO:0046872;GO:0003700;GO:0007212;GO:0006357;GO:0006351;GO:0005634;GO:0003677;GO:0046872;GO:0003700
ENSG00000163602	Down	RYBP	RING1 and YY1 binding protein [Source:HGNC Symbol;Acc:10480]	cox2	K598R	8.73804	5.21237	-0.745369	-5.03207	5e-05	0.00082665	yes	histone H2A monoubiquitination;multicellular organismal development;apoptotic process;transcription, DNA-templated;negative regulation of transcription from RNA polymerase II promoter;PcG protein complex;nucleoplasm;cytoplasm;nucleus;DNA binding;zinc ion binding;protein binding;transcription corepressor activity;protein binding	GO:0035518;GO:0007275;GO:0006915;GO:0006351;GO:0000122;GO:0031519;GO:0005654;GO:0005737;GO:0005634;GO:0003677;GO:0008270;GO:0005515;GO:0003714;GO:0005515
ENSG00000158161	Down	EYA3	eyes absent homolog 3 (Drosophila) [Source:HGNC Symbol;Acc:3521]	cox2	K598R	19.3481	11.5477	-0.744582	-3.13412	5e-05	0.00082665	yes	anatomical structure morphogenesis;histone dephosphorylation;positive regulation of DNA repair;response to ionizing radiation;double-strand break repair;regulation of transcription, DNA-dependent;visual perception;multicellular organismal development;transcription, DNA-templated;protein dephosphorylation;cytoplasm;transcription factor complex;nucleus;chromatin binding;protein tyrosine/serine/thre…	GO:0009653;GO:0016576;GO:0045739;GO:0010212;GO:0006302;GO:0006355;GO:0007601;GO:0007275;GO:0006351;GO:0006470;GO:0005737;GO:0005667;GO:0005634;GO:0003682;GO:0008138;GO:0004725;GO:0046872;GO:0005515;GO:0005515;GO:0007275;GO:0005667;GO:0004725;GO:0007275;GO:0005667;GO:0004725;GO:0007275;GO:0005667;GO:0004725;GO:0007275;GO:0005667;GO:0005634;GO:0003682;GO:0008138;GO:0004725;GO:0009653;GO:0016576;GO:…
ENSG00000105750	Down	ZNF85	zinc finger protein 85 [Source:HGNC Symbol;Acc:13160]	cox2	K598R	29.5704	17.6575	-0.743869	-2.67	5e-05	0.00082665	yes	regulation of transcription, DNA-dependent;intracellular;nucleic acid binding;regulation of transcription, DNA-dependent;intracellular;nucleic acid binding;regulation of transcription, DNA-dependent;transcription, DNA-templated;intracellular;nucleus;DNA binding;metal ion binding;nucleic acid binding;transcription corepressor activity;sequence-specific DNA binding transcription factor activity;reg…	GO:0006355;GO:0005622;GO:0003676;GO:0006355;GO:0005622;GO:0003676;GO:0006355;GO:0006351;GO:0005622;GO:0005634;GO:0003677;GO:0046872;GO:0003676;GO:0003714;GO:0003700;GO:0006355;GO:0005622;GO:0003676;GO:0006355;GO:0005622;GO:0003676;GO:0006355;GO:0006351;GO:0005622;GO:0005634;GO:0003677;GO:0046872;GO:0003676;GO:0003714;GO:0003700;GO:0046872;GO:0003676;GO:0006355;GO:0005622;GO:0003676;GO:0006355;GO:…
ENSG00000163166	Down	IWS1	IWS1 homolog (S. cerevisiae) [Source:HGNC Symbol;Acc:25467]	cox2	K598R	56.6925	33.8677	-0.743246	-3.83964	5e-05	0.00082665	yes	;regulation of histone H3-K36 trimethylation;regulation of histone H4 acetylation;regulation of mRNA export from nucleus;regulation of mRNA processing;mRNA transport;RNA splicing;mRNA processing;regulation of transcription, DNA-dependent;transcription, DNA-templated;nucleus;DNA binding;protein binding;;	;GO:2001253;GO:0090239;GO:0010793;GO:0050684;GO:0051028;GO:0008380;GO:0006397;GO:0006355;GO:0006351;GO:0005634;GO:0003677;GO:0005515;;
ENSG00000113645	Down	WWC1	WW and C2 domain containing 1 [Source:HGNC Symbol;Acc:29435]	cox2	K598R	31.7168	18.9702	-0.741512	-3.04004	5e-05	0.00082665	yes	regulation of hippo signaling;positive regulation of MAPK cascade;cell migration;hippo signaling;regulation of transcription, DNA-dependent;transcription, DNA-templated;ruffle membrane;protein complex;Golgi apparatus;perinuclear region of cytoplasm;cytosol;cytoplasm;nucleus;protein binding, bridging;transcription coactivator activity;protein binding;regulation of hippo signaling;positive regulati…	GO:0035330;GO:0043410;GO:0016477;GO:0035329;GO:0006355;GO:0006351;GO:0032587;GO:0043234;GO:0005794;GO:0048471;GO:0005829;GO:0005737;GO:0005634;GO:0030674;GO:0003713;GO:0005515;GO:0035330;GO:0043410;GO:0016477;GO:0035329;GO:0006355;GO:0006351;GO:0016477;GO:0032587;GO:0043234;GO:0005794;GO:0048471;GO:0005829;GO:0005737;GO:0005634;GO:0005737;GO:0030674;GO:0003713;GO:0005515;GO:0005794;GO:0005515;GO:…
ENSG00000135111	Down	TBX3	T-box 3 [Source:HGNC Symbol;Acc:11602]	cox2	K598R	11.4577	6.86396	-0.73921	-3.27405	5e-05	0.00082665	yes	sinoatrial node cell development;cardiac muscle cell fate commitment;follicle-stimulating hormone secretion;luteinizing hormone secretion;limbic system development;atrioventricular bundle cell differentiation;forelimb morphogenesis;female genitalia development;specification of organ position;mammary placode formation;heart looping;ventricular septum morphogenesis;anterior/posterior axis specifica…	GO:0060931;GO:0060923;GO:0046884;GO:0032275;GO:0021761;GO:0003167;GO:0035136;GO:0030540;GO:0010159;GO:0060596;GO:0001947;GO:0060412;GO:0008595;GO:0030857;GO:0048332;GO:0090398;GO:0007569;GO:0060021;GO:0001568;GO:0030879;GO:0035115;GO:0030539;GO:0042733;GO:0009887;GO:0045662;GO:0019827;GO:0003151;GO:2000648;GO:0045787;GO:0001701;GO:0006357;GO:0008284;GO:0006355;GO:0060444;GO:0045892;GO:0001501;GO:…
ENSG00000177311	Down	ZBTB38	zinc finger and BTB domain containing 38 [Source:HGNC Symbol;Acc:26636]	cox2	K598R	47.9936	28.9091	-0.731316	-1.64465	0.00365	0.0303961	yes	protein binding;protein binding;;protein binding;nucleus;metal ion binding;nucleic acid binding;protein binding;positive regulation of transcription from RNA polymerase II promoter;transcription, DNA-templated;nucleus;DNA binding;metal ion binding;nucleic acid binding;protein binding;sequence-specific DNA binding transcription factor activity;protein binding;protein binding;protein binding;positi…	GO:0005515;GO:0005515;;GO:0005515;GO:0005634;GO:0046872;GO:0003676;GO:0005515;GO:0045944;GO:0006351;GO:0005634;GO:0003677;GO:0046872;GO:0003676;GO:0005515;GO:0003700;GO:0005515;GO:0005515;GO:0005515;GO:0045944;GO:0006351;GO:0005634;GO:0003677;GO:0046872;GO:0003676;GO:0005515;GO:0003700;GO:0005515;GO:0005515;GO:0045944;GO:0006351;GO:0005634;GO:0003677;GO:0046872;GO:0003676;GO:0005515;GO:0003700
ENSG00000131115	Down	ZNF227	zinc finger protein 227 [Source:HGNC Symbol;Acc:13020]	cox2	K598R	28.9378	17.4458	-0.730076	-2.43888	5e-05	0.00082665	yes	;;regulation of transcription, DNA-dependent;transcription, DNA-templated;intracellular;nucleus;DNA binding;metal ion binding;nucleic acid binding;;regulation of transcription, DNA-dependent;intracellular;nucleic acid binding;regulation of transcription, DNA-dependent;intracellular;metal ion binding;nucleic acid binding;regulation of transcription, DNA-dependent;intracellular;nucleic acid binding…	;;GO:0006355;GO:0006351;GO:0005622;GO:0005634;GO:0003677;GO:0046872;GO:0003676;;GO:0006355;GO:0005622;GO:0003676;GO:0006355;GO:0005622;GO:0046872;GO:0003676;GO:0006355;GO:0005622;GO:0003676;GO:0006355;GO:0005622;GO:0046872;GO:0003676
ENSG00000125484	Down	GTF3C4	general transcription factor IIIC, polypeptide 4, 90kDa [Source:HGNC Symbol;Acc:4667]	cox2	K598R	41.1001	24.7912	-0.729317	-4.13494	5e-05	0.00082665	yes	;tRNA transcription from RNA polymerase III promoter;5S class rRNA transcription from RNA polymerase III type 1 promoter;transcription initiation from RNA polymerase III promoter;histone acetylation;positive regulation of catalytic activity;transcription from RNA polymerase III promoter;gene expression;transcription, DNA-templated;transcription factor TFIIIC complex;nucleoplasm;histone acetyltran…	;GO:0042797;GO:0042791;GO:0006384;GO:0016573;GO:0043085;GO:0006383;GO:0010467;GO:0006351;GO:0000127;GO:0005654;GO:0004402;GO:0008047;GO:0003677;GO:0005515
ENSG00000196843	Down	ARID5A	AT rich interactive domain 5A (MRF1-like) [Source:HGNC Symbol;Acc:17361]	cox2	K598R	16.7725	10.1185	-0.729104	-3.59904	5e-05	0.00082665	yes	positive regulation of histone acetylation;chondrocyte differentiation;negative regulation of transcription, DNA-dependent;positive regulation of transcription from RNA polymerase II promoter;transcription, DNA-templated;nucleolus;intracellular;transcription factor complex;nucleus;nucleus;transcription factor binding;chromatin binding;DNA binding;protein binding;;positive regulation of histone ac…	GO:0035066;GO:0002062;GO:0045892;GO:0045944;GO:0006351;GO:0005730;GO:0005622;GO:0005667;GO:0005634;GO:0005634;GO:0008134;GO:0003682;GO:0003677;GO:0005515;;GO:0035066;GO:0002062;GO:0045944;GO:0005730;GO:0005622;GO:0005667;GO:0005634;GO:0008134;GO:0003682;GO:0003677
ENSG00000167967	Down	E4F1	E4F transcription factor 1 [Source:HGNC Symbol;Acc:3121]	cox2	K598R	46.191	27.8764	-0.72857	-4.21538	5e-05	0.00082665	yes	regulation of mitotic cell cycle, embryonic;regulation of cell cycle process;modulation by virus of host morphology or physiology;mitotic cell cycle arrest;regulation of growth;DNA replication;embryo development;mitosis;protein ubiquitination;cell proliferation;transcription, DNA-templated;negative regulation of transcription from RNA polymerase II promoter;regulation of cell cycle process;spindl…	GO:0009794;GO:0010564;GO:0019048;GO:0071850;GO:0040008;GO:0006260;GO:0009790;GO:0007067;GO:0016567;GO:0008283;GO:0006351;GO:0000122;GO:0010564;GO:0005819;GO:0005654;GO:0005737;GO:0005634;GO:0035497;GO:0003713;GO:0003677;GO:0046872;GO:0016874;GO:0005515;GO:0003714;GO:0003700;GO:0003677;GO:0005515;GO:0046872;GO:0003676;GO:0046872;GO:0003676;;GO:0046872;GO:0003676
ENSG00000198551	Down	ZNF627	zinc finger protein 627 [Source:HGNC Symbol;Acc:30570]	cox2	K598R	13.4147	8.10026	-0.727772	-1.91251	0.00185	0.017772	yes	;regulation of transcription, DNA-dependent;transcription, DNA-templated;intracellular;nucleus;DNA binding;metal ion binding;nucleic acid binding;;regulation of transcription, DNA-dependent;intracellular;nucleic acid binding	;GO:0006355;GO:0006351;GO:0005622;GO:0005634;GO:0003677;GO:0046872;GO:0003676;;GO:0006355;GO:0005622;GO:0003676
ENSG00000130803	Down	ZNF317	zinc finger protein 317 [Source:HGNC Symbol;Acc:13507]	cox2	K598R	31.3907	19.0246	-0.722475	-3.67068	5e-05	0.00082665	yes	regulation of transcription, DNA-dependent;transcription, DNA-templated;intracellular;nucleus;DNA binding;metal ion binding;nucleic acid binding;regulation of transcription, DNA-dependent;transcription, DNA-templated;intracellular;nucleus;DNA binding;metal ion binding;nucleic acid binding;regulation of transcription, DNA-dependent;intracellular;nucleic acid binding;	GO:0006355;GO:0006351;GO:0005622;GO:0005634;GO:0003677;GO:0046872;GO:0003676;GO:0006355;GO:0006351;GO:0005622;GO:0005634;GO:0003677;GO:0046872;GO:0003676;GO:0006355;GO:0005622;GO:0003676;
ENSG00000213762	Down	ZNF134	zinc finger protein 134 [Source:HGNC Symbol;Acc:12918]	cox2	K598R	28.1358	17.0572	-0.722026	-2.48969	5e-05	0.00082665	yes	;regulation of transcription, DNA-dependent;transcription, DNA-templated;nucleus;DNA binding;metal ion binding;sequence-specific DNA binding transcription factor activity;	;GO:0006355;GO:0006351;GO:0005634;GO:0003677;GO:0046872;GO:0003700;
ENSG00000175691	Down	ZNF77	zinc finger protein 77 [Source:HGNC Symbol;Acc:13150]	cox2	K598R	5.67894	3.44757	-0.720044	-2.53542	5e-05	0.00082665	yes	regulation of transcription, DNA-dependent;transcription, DNA-templated;biological_process;nucleolus;intracellular;cytoplasm;nucleus;DNA binding;metal ion binding;nucleic acid binding;molecular_function	GO:0006355;GO:0006351;GO:0008150;GO:0005730;GO:0005622;GO:0005737;GO:0005634;GO:0003677;GO:0046872;GO:0003676;GO:0003674
ENSG00000166716	Down	ZNF592	zinc finger protein 592 [Source:HGNC Symbol;Acc:28986]	cox2	K598R	28.6438	17.4081	-0.718466	-4.52513	5e-05	0.00082665	yes	cell death;regulation of transcription, DNA-dependent;transcription, DNA-templated;nucleus;DNA binding;metal ion binding;metal ion binding;cell death;regulation of transcription, DNA-dependent;transcription, DNA-templated;nucleus;DNA binding;metal ion binding;protein binding	GO:0008219;GO:0006355;GO:0006351;GO:0005634;GO:0003677;GO:0046872;GO:0046872;GO:0008219;GO:0006355;GO:0006351;GO:0005634;GO:0003677;GO:0046872;GO:0005515
ENSG00000006432	Down	MAP3K9	mitogen-activated protein kinase kinase kinase 9 [Source:HGNC Symbol;Acc:6861]	cox2	K598R	2.77408	1.6872	-0.717381	-2.09829	0.00035	0.00450968	yes	activation of JNKK activity;protein autophosphorylation;activation of JUN kinase activity;protein phosphorylation;termination of G-protein coupled receptor signaling pathway;regulation of transcription, DNA-dependent;apoptotic process;transcription, DNA-templated;cellular_component;transferase activity, transferring phosphorus-containing groups;JUN kinase kinase kinase activity;MAP kinase kinase …	GO:0007256;GO:0046777;GO:0007257;GO:0006468;GO:0038032;GO:0006355;GO:0006915;GO:0006351;GO:0005575;GO:0016772;GO:0004706;GO:0004709;GO:0004713;GO:0004672;GO:0004674;GO:0004708;GO:0005524;GO:0042803;GO:0005515;GO:0007256;GO:0046777;GO:0007257;GO:0006468;GO:0038032;GO:0006355;GO:0006915;GO:0006351;GO:0008219;GO:0043065;GO:0005575;GO:0016772;GO:0004706;GO:0004709;GO:0004713;GO:0004672;GO:0004674;GO:…
ENSG00000142684	Down	ZNF593	zinc finger protein 593 [Source:HGNC Symbol;Acc:30943]	cox2	K598R	16.5328	10.0652	-0.715955	-2.93975	5e-05	0.00082665	yes	transcription, DNA-templated;negative regulation of transcription from RNA polymerase II promoter;nucleolus;DNA binding;metal ion binding;nucleic acid binding;zinc ion binding;transcription corepressor activity;metal ion binding	GO:0006351;GO:0000122;GO:0005730;GO:0003677;GO:0046872;GO:0003676;GO:0008270;GO:0003714;GO:0046872
ENSG00000196652	Down	ZKSCAN5	zinc finger with KRAB and SCAN domains 5 [Source:HGNC Symbol;Acc:12867]	cox2	K598R	13.6934	8.36413	-0.711198	-4.38787	5e-05	0.00082665	yes	regulation of transcription, DNA-dependent;transcription, DNA-templated;intracellular;nucleus;DNA binding;metal ion binding;nucleic acid binding;zinc ion binding;protein binding;sequence-specific DNA binding transcription factor activity;regulation of transcription, DNA-dependent;transcription, DNA-templated;intracellular;nucleus;DNA binding;metal ion binding;nucleic acid binding;zinc ion binding…	GO:0006355;GO:0006351;GO:0005622;GO:0005634;GO:0003677;GO:0046872;GO:0003676;GO:0008270;GO:0005515;GO:0003700;GO:0006355;GO:0006351;GO:0005622;GO:0005634;GO:0003677;GO:0046872;GO:0003676;GO:0008270;GO:0005515;GO:0003700;GO:0006355;GO:0006351;GO:0005622;GO:0005634;GO:0003677;GO:0046872;GO:0003676;GO:0008270;GO:0005515;GO:0003700;GO:0006355;GO:0005634;GO:0003700
ENSG00000105849	Down	TWISTNB	TWIST neighbor [Source:HGNC Symbol;Acc:18027]	cox2	K598R	44.4364	27.2233	-0.706899	-1.73179	0.00535	0.0409391	yes	transcription, DNA-templated;microtubule cytoskeleton;nucleolus;nucleus;DNA-directed RNA polymerase activity	GO:0006351;GO:0015630;GO:0005730;GO:0005634;GO:0003899
ENSG00000117139	Down	KDM5B	lysine (K)-specific demethylase 5B [Source:HGNC Symbol;Acc:18039]	cox2	K598R	24.94	15.28	-0.706817	-2.34617	0.0003	0.00397189	yes	histone H3-K4 demethylation, trimethyl-H3-K4-specific;histone H3-K4 demethylation;negative regulation of transcription, DNA-dependent;oxidation-reduction process;transcription, DNA-templated;nucleolus;intracellular membrane-bounded organelle;intracellular;nucleus;histone demethylase activity (H3-trimethyl-K4 specific);histone demethylase activity (H3-dimethyl-K4 specific);histone demethylase acti…	GO:0034721;GO:0034720;GO:0045892;GO:0055114;GO:0006351;GO:0005730;GO:0043231;GO:0005622;GO:0005634;GO:0034647;GO:0034648;GO:0032453;GO:0016706;GO:0003677;GO:0008270;GO:0005515;GO:0003714;GO:0003700;GO:0005515;GO:0034721;GO:0034720;GO:0045892;GO:0055114;GO:0006351;GO:0005730;GO:0043231;GO:0005622;GO:0005634;GO:0034647;GO:0034648;GO:0016706;GO:0003677;GO:0008270;GO:0005515;GO:0003714;GO:0003700;GO:…
ENSG00000165671	Down	NSD1	nuclear receptor binding SET domain protein 1 [Source:HGNC Symbol;Acc:14234]	cox2	K598R	67.5159	41.4453	-0.704021	-2.42009	0.0002	0.0028082	yes	;;histone H4-K20 methylation;histone H3-K36 methylation;histone methylation;gastrulation with mouth forming second;positive regulation of transcription, DNA-dependent;transcription, DNA-templated;negative regulation of transcription from RNA polymerase II promoter;histone methylation;chromosome;nucleus;histone methyltransferase activity (H3-K36 specific);histone methyltransferase activity;androge…	;;GO:0034770;GO:0010452;GO:0016571;GO:0001702;GO:0045893;GO:0006351;GO:0000122;GO:0016571;GO:0005694;GO:0005634;GO:0046975;GO:0042054;GO:0050681;GO:0016922;GO:0042799;GO:0003712;GO:0046966;GO:0046965;GO:0003682;GO:0030331;GO:0042974;GO:0018024;GO:0008270;GO:0005515;GO:0003714;;GO:0034770;GO:0010452;GO:0016571;GO:0001702;GO:0045893;GO:0006351;GO:0000122;GO:0005694;GO:0005634;GO:0046975;GO:0042054;…
ENSG00000165030	Down	NFIL3	nuclear factor, interleukin 3 regulated [Source:HGNC Symbol;Acc:7787]	cox2	K598R	12.5448	7.71779	-0.70083	-4.20265	5e-05	0.00082665	yes	cellular response to interleukin-4;circadian rhythm;positive regulation of gene expression;regulation of transcription, DNA-dependent;immune response;transcription from RNA polymerase II promoter;transcription, DNA-templated;negative regulation of transcription from RNA polymerase II promoter;nucleus;RNA polymerase II regulatory region sequence-specific DNA binding;RNA polymerase II core promoter…	GO:0071353;GO:0007623;GO:0010628;GO:0006355;GO:0006955;GO:0006366;GO:0006351;GO:0000122;GO:0005634;GO:0000977;GO:0000979;GO:0001078;GO:0043565;GO:0003677;GO:0003714;GO:0003700;GO:0003700;GO:0005515
ENSG00000100941	Down	PNN	pinin, desmosome associated protein [Source:HGNC Symbol;Acc:9162]	cox2	K598R	175.901	108.503	-0.697033	-2.78657	5e-05	0.00082665	yes	;mRNA splicing, via spliceosome;cell adhesion;regulation of transcription, DNA-dependent;transcription, DNA-templated;catalytic step 2 spliceosome;exon-exon junction complex;desmosome;nuclear speck;cell-cell junction;intermediate filament;cytoplasm;plasma membrane;nucleus;DNA binding;structural molecule activity;	;GO:0000398;GO:0007155;GO:0006355;GO:0006351;GO:0071013;GO:0035145;GO:0030057;GO:0016607;GO:0005911;GO:0005882;GO:0005737;GO:0005886;GO:0005634;GO:0003677;GO:0005198;
ENSG00000143373	Down	ZNF687	zinc finger protein 687 [Source:HGNC Symbol;Acc:29277]	cox2	K598R	22.7532	14.05	-0.695504	-2.13404	0.0001	0.00153417	yes	;regulation of transcription, DNA-dependent;transcription, DNA-templated;nucleolus;nucleus;DNA binding;metal ion binding;metal ion binding;regulation of transcription, DNA-dependent;transcription, DNA-templated;nucleolus;nucleus;DNA binding;metal ion binding;metal ion binding;;regulation of transcription, DNA-dependent;transcription, DNA-templated;nucleolus;nucleus;DNA binding;metal ion binding	;GO:0006355;GO:0006351;GO:0005730;GO:0005634;GO:0003677;GO:0046872;GO:0046872;GO:0006355;GO:0006351;GO:0005730;GO:0005634;GO:0003677;GO:0046872;GO:0046872;;GO:0006355;GO:0006351;GO:0005730;GO:0005634;GO:0003677;GO:0046872
ENSG00000159885	Down	ZNF222	zinc finger protein 222 [Source:HGNC Symbol;Acc:13015]	cox2	K598R	5.82339	3.5993	-0.694141	-2.06499	0.00515	0.0398588	yes	regulation of transcription, DNA-dependent;intracellular;nucleic acid binding;regulation of transcription, DNA-dependent;transcription, DNA-templated;intracellular;nucleus;DNA binding;metal ion binding;nucleic acid binding;regulation of transcription, DNA-dependent;transcription, DNA-templated;intracellular;nucleus;DNA binding;metal ion binding;nucleic acid binding	GO:0006355;GO:0005622;GO:0003676;GO:0006355;GO:0006351;GO:0005622;GO:0005634;GO:0003677;GO:0046872;GO:0003676;GO:0006355;GO:0006351;GO:0005622;GO:0005634;GO:0003677;GO:0046872;GO:0003676
ENSG00000168610	Down	STAT3	signal transducer and activator of transcription 3 (acute-phase response factor) [Source:HGNC Symbol;Acc:11364]	cox2	K598R	38.9558	24.0902	-0.693391	-3.13168	5e-05	0.00082665	yes	intracellular receptor signaling pathway;phosphorylation;neurotrophin TRK receptor signaling pathway;modulation by virus of host morphology or physiology;sexual reproduction;eye photoreceptor cell differentiation;growth hormone receptor signaling pathway;radial glial cell differentiation;JAK-STAT cascade involved in growth hormone signaling pathway;acute-phase response;eating behavior;interleukin…	GO:0030522;GO:0016310;GO:0048011;GO:0019048;GO:0019953;GO:0001754;GO:0060396;GO:0060019;GO:0060397;GO:0006953;GO:0042755;GO:0070102;GO:0045471;GO:0040014;GO:0001659;GO:0007259;GO:0048708;GO:0006928;GO:0019827;GO:0045747;GO:0032355;GO:0019221;GO:0006606;GO:0034097;GO:0032870;GO:0007399;GO:0006357;GO:0042493;GO:0007165;GO:0006355;GO:0042593;GO:0045893;GO:0045944;GO:0008283;GO:0000122;GO:0010033;GO:…
ENSG00000138136	Down	LBX1	ladybird homeobox 1 [Source:HGNC Symbol;Acc:16960]	cox2	K598R	3.12109	1.9328	-0.691355	-1.88313	0.0059	0.0441837	yes	regulation of transcription from RNA polymerase II promoter involved in spinal cord association neuron specification;neuron fate determination;anatomical structure morphogenesis;heart looping;negative regulation of neuron differentiation;muscle organ development;regulation of transcription, DNA-dependent;negative regulation of cell proliferation;transcription, DNA-templated;spinal cord motor neur…	GO:0021920;GO:0048664;GO:0009653;GO:0001947;GO:0045665;GO:0007517;GO:0006355;GO:0008285;GO:0006351;GO:0021522;GO:0048663;GO:0005667;GO:0005634;GO:0000976;GO:0043565;GO:0003677;GO:0003700;GO:0005515
ENSG00000176371	Down	ZSCAN2	zinc finger and SCAN domain containing 2 [Source:HGNC Symbol;Acc:20994]	cox2	K598R	22.7595	14.1431	-0.686374	-2.37935	0.0009	0.00989237	yes	regulation of transcription, DNA-dependent;nucleus;sequence-specific DNA binding transcription factor activity;regulation of transcription, DNA-dependent;spermatogenesis;multicellular organismal development;cell differentiation;transcription, DNA-templated;nucleus;DNA binding;metal ion binding;nucleic acid binding;sequence-specific DNA binding transcription factor activity;;regulation of transcri…	GO:0006355;GO:0005634;GO:0003700;GO:0006355;GO:0007283;GO:0007275;GO:0030154;GO:0006351;GO:0005634;GO:0003677;GO:0046872;GO:0003676;GO:0003700;;GO:0006355;GO:0007283;GO:0007275;GO:0030154;GO:0006351;GO:0005634;GO:0003677;GO:0046872;GO:0003676;GO:0003700;;GO:0006355;GO:0007283;GO:0007275;GO:0030154;GO:0006351;GO:0005634;GO:0003677;GO:0046872;GO:0003700;GO:0046872;GO:0003676;;GO:0006355;GO:0007283;…
ENSG00000135365	Down	PHF21A	PHD finger protein 21A [Source:HGNC Symbol;Acc:24156]	cox2	K598R	62.6135	38.941	-0.685183	-2.96439	0.00015	0.00219345	yes	chromatin modification;blood coagulation;suckling behavior;regulation of transcription, DNA-dependent;transcription, DNA-templated;negative regulation of transcription from RNA polymerase II promoter;histone deacetylase complex;nucleoplasm;nucleus;chromatin binding;DNA binding;zinc ion binding;protein binding;zinc ion binding;protein binding;chromatin modification;blood coagulation;suckling behav…	GO:0016568;GO:0007596;GO:0001967;GO:0006355;GO:0006351;GO:0000122;GO:0000118;GO:0005654;GO:0005634;GO:0003682;GO:0003677;GO:0008270;GO:0005515;GO:0008270;GO:0005515;GO:0016568;GO:0007596;GO:0001967;GO:0006355;GO:0006351;GO:0000122;GO:0000118;GO:0005654;GO:0005634;GO:0003682;GO:0003677;GO:0008270;GO:0005515;;;GO:0001967;GO:0005634;GO:0003682;GO:0001967;GO:0005634;GO:0003682;GO:0001967;GO:0005634;G…
ENSG00000120616	Down	EPC1	enhancer of polycomb homolog 1 (Drosophila) [Source:HGNC Symbol;Acc:19876]	cox2	K598R	40.2942	25.0738	-0.684394	-2.70307	5e-05	0.00082665	yes	negative regulation of gene expression, epigenetic;histone H2A acetylation;histone H4 acetylation;regulation of growth;negative regulation of transcription, DNA-dependent;positive regulation of transcription, DNA-dependent;positive regulation of transcription from RNA polymerase II promoter;transcription, DNA-templated;negative regulation of transcription from RNA polymerase II promoter;NuA4 hist…	GO:0045814;GO:0043968;GO:0043967;GO:0040008;GO:0045892;GO:0045893;GO:0045944;GO:0006351;GO:0000122;GO:0035267;GO:0032777;GO:0005654;GO:0031965;GO:0005634;GO:0004402;GO:0045814;GO:0043968;GO:0043967;GO:0040008;GO:0045892;GO:0045893;GO:0045944;GO:0006351;GO:0000122;GO:0035267;GO:0032777;GO:0005654;GO:0031965;GO:0005634;GO:0004402;GO:0045814;GO:0043968;GO:0043967;GO:0040008;GO:0045892;GO:0045893;GO:…
ENSG00000156374	Down	PCGF6	polycomb group ring finger 6 [Source:HGNC Symbol;Acc:21156]	cox2	K598R	30.7686	19.1474	-0.68431	-3.72908	5e-05	0.00082665	yes	negative regulation of transcription, DNA-dependent;transcription, DNA-templated;PRC1 complex;PcG protein complex;nucleus;DNA binding;metal ion binding;zinc ion binding;protein binding;sequence-specific DNA binding transcription factor activity;negative regulation of transcription, DNA-dependent;transcription, DNA-templated;PRC1 complex;PcG protein complex;nucleus;nucleus;DNA binding;metal ion bi…	GO:0045892;GO:0006351;GO:0035102;GO:0031519;GO:0005634;GO:0003677;GO:0046872;GO:0008270;GO:0005515;GO:0003700;GO:0045892;GO:0006351;GO:0035102;GO:0031519;GO:0005634;GO:0005634;GO:0003677;GO:0046872;GO:0008270;GO:0005515;GO:0003700
ENSG00000184271	Down	POU6F1	POU class 6 homeobox 1 [Source:HGNC Symbol;Acc:9224]	cox2	K598R	22.8998	14.2911	-0.680213	-2.43607	0.00525	0.0404386	yes	muscle organ development;regulation of transcription, DNA-dependent;brain development;heart development;transcription, DNA-templated;nuclear membrane;intracellular membrane-bounded organelle;nucleus;sequence-specific DNA binding;DNA binding;sequence-specific DNA binding transcription factor activity;muscle organ development;regulation of transcription, DNA-dependent;brain development;heart develo…	GO:0007517;GO:0006355;GO:0007420;GO:0007507;GO:0006351;GO:0031965;GO:0043231;GO:0005634;GO:0043565;GO:0003677;GO:0003700;GO:0007517;GO:0006355;GO:0007420;GO:0007507;GO:0006351;GO:0031965;GO:0043231;GO:0005634;GO:0043565;GO:0003677;GO:0003700;GO:0007517;GO:0006355;GO:0007420;GO:0007507;GO:0006351;GO:0031965;GO:0043231;GO:0005634;GO:0043565;GO:0003677;GO:0003700;GO:0005634;GO:0043565
ENSG00000006712	Down	PAF1	Paf1, RNA polymerase II associated factor, homolog (S. cerevisiae) [Source:HGNC Symbol;Acc:25459]	cox2	K598R	88.1577	55.0388	-0.679637	-3.98775	5e-05	0.00082665	yes	positive regulation of mRNA 3'-end processing;histone monoubiquitination;mRNA polyadenylation;negative regulation of myeloid cell differentiation;positive regulation of transcription elongation from RNA polymerase II promoter;histone H2B ubiquitination;endodermal cell fate commitment;stem cell maintenance;cellular response to lipopolysaccharide;Wnt signaling pathway;positive regulation of transcr…	GO:0031442;GO:0010390;GO:0006378;GO:0045638;GO:0032968;GO:0033523;GO:0001711;GO:0019827;GO:0071222;GO:0016055;GO:0045944;GO:0006351;GO:0000122;GO:0001711;GO:0071222;GO:0000122;GO:0016593;GO:0005739;GO:0005634;GO:0000993;GO:0003682;GO:0005515;GO:0005515;;;GO:0005739;GO:0005634;GO:0005739;GO:0005634
ENSG00000143067	Down	ZNF697	zinc finger protein 697 [Source:HGNC Symbol;Acc:32034]	cox2	K598R	6.3743	3.98378	-0.678129	-4.09244	5e-05	0.00082665	yes	regulation of transcription, DNA-dependent;transcription, DNA-templated;biological_process;cellular_component;nucleus;DNA binding;metal ion binding;molecular_function	GO:0006355;GO:0006351;GO:0008150;GO:0005575;GO:0005634;GO:0003677;GO:0046872;GO:0003674
ENSG00000101413	Down	RPRD1B	regulation of nuclear pre-mRNA domain containing 1B [Source:HGNC Symbol;Acc:16209]	cox2	K598R	66.6711	41.8337	-0.672397	-2.46407	5e-05	0.00082665	yes	dephosphorylation of RNA polymerase II C-terminal domain;regulation of cell cycle process;positive regulation of cell proliferation;positive regulation of transcription from RNA polymerase II promoter;transcription, DNA-templated;DNA-directed RNA polymerase II, holoenzyme;nucleus;RNA polymerase II core binding;protein binding;;;	GO:0070940;GO:0010564;GO:0008284;GO:0045944;GO:0006351;GO:0016591;GO:0005634;GO:0000993;GO:0005515;;;
ENSG00000196812	Down	ZSCAN16	zinc finger and SCAN domain containing 16 [Source:HGNC Symbol;Acc:20813]	cox2	K598R	8.19482	5.14313	-0.672065	-2.84995	5e-05	0.00082665	yes	regulation of transcription, DNA-dependent;transcription, DNA-templated;nucleus;DNA binding;metal ion binding;sequence-specific DNA binding transcription factor activity	GO:0006355;GO:0006351;GO:0005634;GO:0003677;GO:0046872;GO:0003700
ENSG00000133773	Down	CCDC59	coiled-coil domain containing 59 [Source:HGNC Symbol;Acc:25005]	cox2	K598R	60.8683	38.2326	-0.670889	-5.05789	5e-05	0.00082665	yes	regulation of transcription, DNA-dependent;regulation of transcription, DNA-dependent;transcription, DNA-templated;nucleus;protein binding	GO:0006355;GO:0006355;GO:0006351;GO:0005634;GO:0005515
ENSG00000048405	Down	ZNF800	zinc finger protein 800 [Source:HGNC Symbol;Acc:27267]	cox2	K598R	11.867	7.45398	-0.670877	-2.16067	0.0002	0.0028082	yes	regulation of transcription, DNA-dependent;transcription, DNA-templated;nucleus;DNA binding;metal ion binding;regulation of transcription, DNA-dependent;transcription, DNA-templated;nucleus;DNA binding;metal ion binding;regulation of transcription, DNA-dependent;transcription, DNA-templated;nucleus;DNA binding;metal ion binding;;;	GO:0006355;GO:0006351;GO:0005634;GO:0003677;GO:0046872;GO:0006355;GO:0006351;GO:0005634;GO:0003677;GO:0046872;GO:0006355;GO:0006351;GO:0005634;GO:0003677;GO:0046872;;;
ENSG00000170604	Down	IRF2BP1	interferon regulatory factor 2 binding protein 1 [Source:HGNC Symbol;Acc:21728]	cox2	K598R	33.0173	20.7533	-0.669882	-4.91812	5e-05	0.00082665	yes	regulation of transcription, DNA-dependent;transcription, DNA-templated;nucleus;metal ion binding;ligase activity;protein binding	GO:0006355;GO:0006351;GO:0005634;GO:0046872;GO:0016874;GO:0005515
ENSG00000204519	Down	ZNF551	zinc finger protein 551 [Source:HGNC Symbol;Acc:25108]	cox2	K598R	17.611	11.088	-0.66748	-2.43578	0.0002	0.0028082	yes	regulation of transcription, DNA-dependent;intracellular;metal ion binding;nucleic acid binding;regulation of transcription, DNA-dependent;transcription, DNA-templated;intracellular;nucleus;DNA binding;metal ion binding;nucleic acid binding;regulation of transcription, DNA-dependent;intracellular;nucleic acid binding;regulation of transcription, DNA-dependent;transcription, DNA-templated;intracel…	GO:0006355;GO:0005622;GO:0046872;GO:0003676;GO:0006355;GO:0006351;GO:0005622;GO:0005634;GO:0003677;GO:0046872;GO:0003676;GO:0006355;GO:0005622;GO:0003676;GO:0006355;GO:0006351;GO:0005622;GO:0005634;GO:0003677;GO:0046872;GO:0003676
ENSG00000167395	Down	ZNF646	zinc finger protein 646 [Source:HGNC Symbol;Acc:29004]	cox2	K598R	8.94167	5.63415	-0.666346	-1.97712	0.00315	0.0270639	yes	regulation of transcription, DNA-dependent;transcription, DNA-templated;nucleus;DNA binding;metal ion binding;nucleic acid binding;protein binding;metal ion binding;metal ion binding;nucleic acid binding;regulation of transcription, DNA-dependent;transcription, DNA-templated;nucleus;DNA binding;metal ion binding;nucleic acid binding;protein binding	GO:0006355;GO:0006351;GO:0005634;GO:0003677;GO:0046872;GO:0003676;GO:0005515;GO:0046872;GO:0046872;GO:0003676;GO:0006355;GO:0006351;GO:0005634;GO:0003677;GO:0046872;GO:0003676;GO:0005515
ENSG00000169951	Down	ZNF764	zinc finger protein 764 [Source:HGNC Symbol;Acc:28200]	cox2	K598R	13.2133	8.32792	-0.665963	-1.71911	0.0024	0.0218548	yes	regulation of transcription, DNA-dependent;transcription, DNA-templated;intracellular;nucleus;DNA binding;metal ion binding;nucleic acid binding;regulation of transcription, DNA-dependent;transcription, DNA-templated;intracellular;nucleus;DNA binding;metal ion binding;nucleic acid binding	GO:0006355;GO:0006351;GO:0005622;GO:0005634;GO:0003677;GO:0046872;GO:0003676;GO:0006355;GO:0006351;GO:0005622;GO:0005634;GO:0003677;GO:0046872;GO:0003676
ENSG00000173253	Down	DMRT2	doublesex and mab-3 related transcription factor 2 [Source:HGNC Symbol;Acc:2935]	cox2	K598R	8.20515	5.1906	-0.660629	-2.58757	5e-05	0.00082665	yes	sex determination;male gonad development;regulation of transcription, DNA-dependent;transcription, DNA-templated;biological_process;cellular_component;nucleus;sequence-specific DNA binding;metal ion binding;sequence-specific DNA binding transcription factor activity;molecular_function;sex determination;male gonad development;regulation of transcription, DNA-dependent;transcription, DNA-templated;…	GO:0007530;GO:0008584;GO:0006355;GO:0006351;GO:0008150;GO:0005575;GO:0005634;GO:0043565;GO:0046872;GO:0003700;GO:0003674;GO:0007530;GO:0008584;GO:0006355;GO:0006351;GO:0008150;GO:0005575;GO:0005634;GO:0043565;GO:0046872;GO:0003700;GO:0003674;GO:0007530;GO:0008584;GO:0006355;GO:0006351;GO:0008150;GO:0005575;GO:0005634;GO:0043565;GO:0046872;GO:0003700;GO:0003674;GO:0007530;GO:0008584;GO:0006355;GO:…
ENSG00000183647	Down	ZNF530	zinc finger protein 530 [Source:HGNC Symbol;Acc:29297]	cox2	K598R	18.4182	11.6541	-0.660287	-2.5704	0.0008	0.00904845	yes	regulation of transcription, DNA-dependent;intracellular;nucleic acid binding;regulation of transcription, DNA-dependent;transcription, DNA-templated;intracellular;nucleus;DNA binding;metal ion binding;nucleic acid binding;regulation of transcription, DNA-dependent;transcription, DNA-templated;intracellular;nucleus;DNA binding;metal ion binding;nucleic acid binding;regulation of transcription, DN…	GO:0006355;GO:0005622;GO:0003676;GO:0006355;GO:0006351;GO:0005622;GO:0005634;GO:0003677;GO:0046872;GO:0003676;GO:0006355;GO:0006351;GO:0005622;GO:0005634;GO:0003677;GO:0046872;GO:0003676;GO:0006355;GO:0005622;GO:0003676
ENSG00000009954	Down	BAZ1B	bromodomain adjacent to zinc finger domain, 1B [Source:HGNC Symbol;Acc:961]	cox2	K598R	80.9657	51.3475	-0.657017	-3.9459	5e-05	0.00082665	yes	DNA replication-dependent nucleosome disassembly;nucleosome disassembly;ATP-dependent chromatin remodeling;chromatin-mediated maintenance of transcription;histone phosphorylation;heart morphogenesis;double-strand break repair;regulation of transcription, DNA-dependent;peptidyl-tyrosine phosphorylation;cellular response to DNA damage stimulus;transcription, DNA-templated;chromatin-mediated mainten…	GO:0034725;GO:0006337;GO:0043044;GO:0048096;GO:0016572;GO:0003007;GO:0006302;GO:0006355;GO:0018108;GO:0006974;GO:0006351;GO:0048096;GO:0006333;GO:0003007;GO:0006338;GO:0006302;GO:0006355;GO:0071778;GO:0043596;GO:0000793;GO:0005721;GO:0005634;GO:0071884;GO:0035173;GO:0004715;GO:0070577;GO:0042809;GO:0032947;GO:0004713;GO:0003682;GO:0005524;GO:0008270;GO:0005515;GO:0071884;GO:0042393;GO:0005515;GO:…
ENSG00000115289	Down	PCGF1	polycomb group ring finger 1 [Source:HGNC Symbol;Acc:17615]	cox2	K598R	48.0446	30.486	-0.656224	-3.71326	5e-05	0.00082665	yes	histone H2A monoubiquitination;regulation of transcription, DNA-dependent;transcription, DNA-templated;PcG protein complex;nucleus;protein C-terminus binding;metal ion binding;zinc ion binding;protein binding	GO:0035518;GO:0006355;GO:0006351;GO:0031519;GO:0005634;GO:0008022;GO:0046872;GO:0008270;GO:0005515
ENSG00000167528	Down	ZNF641	zinc finger protein 641 [Source:HGNC Symbol;Acc:31834]	cox2	K598R	19.3701	12.2975	-0.655474	-2.37834	0.0033	0.0280615	yes	regulation of transcription from RNA polymerase II promoter;regulation of transcription, DNA-dependent;transcription from RNA polymerase II promoter;transcription, DNA-templated;intracellular;cytoplasm;nucleus;sequence-specific DNA binding RNA polymerase II transcription factor activity;DNA binding;metal ion binding;nucleic acid binding;sequence-specific DNA binding transcription factor activity;…	GO:0006357;GO:0006355;GO:0006366;GO:0006351;GO:0005622;GO:0005737;GO:0005634;GO:0000981;GO:0003677;GO:0046872;GO:0003676;GO:0003700;GO:0006357;GO:0006366;GO:0006351;GO:0005737;GO:0005634;GO:0000981;GO:0003677;GO:0046872;GO:0003700;GO:0006357;GO:0006355;GO:0006366;GO:0006351;GO:0005622;GO:0005737;GO:0005634;GO:0000981;GO:0003677;GO:0046872;GO:0003676;GO:0003700;;GO:0006351;GO:0005634;GO:0003700;GO…
ENSG00000167840	Down	ZNF232	zinc finger protein 232 [Source:HGNC Symbol;Acc:13026]	cox2	K598R	7.01801	4.45719	-0.654927	-2.03382	0.00325	0.0277472	yes	regulation of transcription, DNA-dependent;transcription, DNA-templated;nucleus;metal ion binding;nucleic acid binding;sequence-specific DNA binding transcription factor activity;regulation of transcription, DNA-dependent;transcription, DNA-templated;nucleus;DNA binding;metal ion binding;sequence-specific DNA binding transcription factor activity;;;;regulation of transcription, DNA-dependent;nucl…	GO:0006355;GO:0006351;GO:0005634;GO:0046872;GO:0003676;GO:0003700;GO:0006355;GO:0006351;GO:0005634;GO:0003677;GO:0046872;GO:0003700;;;;GO:0006355;GO:0005634;GO:0003700
ENSG00000197905	Down	TEAD4	TEA domain family member 4 [Source:HGNC Symbol;Acc:11717]	cox2	K598R	63.8201	40.5791	-0.653276	-3.97903	5e-05	0.00082665	yes	trophectodermal cell fate commitment;cell fate specification;hippo signaling;regulation of transcription, DNA-dependent;embryo implantation;positive regulation of transcription from RNA polymerase II promoter;transcription factor complex;nucleus;DNA binding;sequence-specific DNA binding transcription factor activity;trophectodermal cell fate commitment;cell fate specification;embryo implantation;…	GO:0001830;GO:0001708;GO:0035329;GO:0006355;GO:0007566;GO:0045944;GO:0005667;GO:0005634;GO:0003677;GO:0003700;GO:0001830;GO:0001708;GO:0007566;GO:0045944;GO:0005667;GO:0003677;GO:0001830;GO:0001708;GO:0006355;GO:0007566;GO:0045944;GO:0005667;GO:0005634;GO:0003677;GO:0003700;GO:0001830;GO:0001708;GO:0035329;GO:0006355;GO:0007566;GO:0045944;GO:0006351;GO:0001825;GO:0001701;GO:0006357;GO:0005667;GO:…
ENSG00000186017	Down	ZNF566	zinc finger protein 566 [Source:HGNC Symbol;Acc:25919]	cox2	K598R	13.0665	8.31229	-0.652556	-2.12445	0.00085	0.00945964	yes	metal ion binding;nucleic acid binding;metal ion binding;nucleic acid binding;regulation of transcription, DNA-dependent;transcription, DNA-templated;intracellular;nucleus;DNA binding;metal ion binding;nucleic acid binding;regulation of transcription, DNA-dependent;transcription, DNA-templated;intracellular;nucleus;DNA binding;metal ion binding;nucleic acid binding;regulation of transcription, DN…	GO:0046872;GO:0003676;GO:0046872;GO:0003676;GO:0006355;GO:0006351;GO:0005622;GO:0005634;GO:0003677;GO:0046872;GO:0003676;GO:0006355;GO:0006351;GO:0005622;GO:0005634;GO:0003677;GO:0046872;GO:0003676;GO:0006355;GO:0005622;GO:0046872;GO:0003676;GO:0006355;GO:0005622;GO:0003676;GO:0006355;GO:0006351;GO:0005622;GO:0005634;GO:0003677;GO:0046872;GO:0003676;GO:0006355;GO:0006351;GO:0005622;GO:0005634;GO:…
ENSG00000152454	Down	ZNF256	zinc finger protein 256 [Source:HGNC Symbol;Acc:13049]	cox2	K598R	12.6925	8.09212	-0.649384	-3.52706	5e-05	0.00082665	yes	regulation of transcription, DNA-dependent;negative regulation of transcription, DNA-dependent;multicellular organismal development;transcription, DNA-templated;intracellular;nucleus;DNA binding;metal ion binding;nucleic acid binding;protein binding;sequence-specific DNA binding transcription factor activity;	GO:0006355;GO:0045892;GO:0007275;GO:0006351;GO:0005622;GO:0005634;GO:0003677;GO:0046872;GO:0003676;GO:0005515;GO:0003700;
ENSG00000080298	Down	RFX3	regulatory factor X, 3 (influences HLA class II expression) [Source:HGNC Symbol;Acc:9984]	cox2	K598R	6.37427	4.06427	-0.649266	-1.52364	0.0068	0.0492053	yes	type B pancreatic cell maturation;ciliary cell motility;regulation of insulin secretion;positive regulation of type B pancreatic cell development;endocrine pancreas development;cell maturation;epithelial cilium movement involved in determination of left/right asymmetry;regulation of transcription, DNA-dependent;negative regulation of transcription, DNA-dependent;positive regulation of transcripti…	GO:0072560;GO:0060285;GO:0050796;GO:2000078;GO:0031018;GO:0048469;GO:0060287;GO:0006355;GO:0045892;GO:0045893;GO:0045944;GO:0006351;GO:0042384;GO:0031018;GO:0048469;GO:0007368;GO:0006355;GO:0000790;GO:0005667;GO:0005634;GO:0000790;GO:0044212;GO:0003705;GO:0003677;GO:0005515;GO:0003700;GO:0044212;GO:0005515;GO:0072560;GO:0060285;GO:0050796;GO:2000078;GO:0031018;GO:0048469;GO:0060287;GO:0006355;GO:…
ENSG00000095787	Down	WAC	WW domain containing adaptor with coiled-coil [Source:HGNC Symbol;Acc:17327]	cox2	K598R	175.861	112.14	-0.649136	-3.21209	5e-05	0.00082665	yes	histone H2B conserved C-terminal lysine ubiquitination;G1 DNA damage checkpoint;histone monoubiquitination;negative regulation of proteasomal ubiquitin-dependent protein catabolic process;positive regulation of macroautophagy;cellular response to DNA damage stimulus;positive regulation of transcription, DNA-dependent;transcription, DNA-templated;nuclear speck;spliceosomal complex;nucleus;RNA poly…	GO:0071894;GO:0044783;GO:0010390;GO:0032435;GO:0016239;GO:0006974;GO:0045893;GO:0006351;GO:0016607;GO:0005681;GO:0005634;GO:0000993;GO:0003682;GO:0005515;GO:0005681;GO:0005681;GO:0005515;GO:0071894;GO:0044783;GO:0010390;GO:0032435;GO:0016239;GO:0006974;GO:0045893;GO:0006351;GO:0016607;GO:0005681;GO:0005634;GO:0000993;GO:0003682;GO:0005515;GO:0071894;GO:0044783;GO:0010390;GO:0032435;GO:0016239;GO:…
ENSG00000162702	Down	ZNF281	zinc finger protein 281 [Source:HGNC Symbol;Acc:13075]	cox2	K598R	14.4892	9.25866	-0.646099	-3.95619	5e-05	0.00082665	yes	stem cell differentiation;negative regulation of gene expression;embryonic body morphogenesis;negative regulation of transcription, DNA-dependent;positive regulation of transcription, DNA-dependent;transcription, DNA-templated;embryonic body morphogenesis;stem cell differentiation;nucleus;transcription regulatory region DNA binding;sequence-specific DNA binding;metal ion binding;protein binding;t…	GO:0048863;GO:0010629;GO:0010172;GO:0045892;GO:0045893;GO:0006351;GO:0010172;GO:0048863;GO:0005634;GO:0044212;GO:0043565;GO:0046872;GO:0005515;GO:0003714;GO:0003700;GO:0001047;GO:0001047;GO:0003714;GO:0005515;GO:0048863;GO:0010629;GO:0010172;GO:0045892;GO:0045893;GO:0006351;GO:0005634;GO:0044212;GO:0043565;GO:0046872;GO:0005515;GO:0003714;GO:0003700;GO:0001047;GO:0005634;GO:0046872;GO:0003676
ENSG00000162924	Down	REL	v-rel avian reticuloendotheliosis viral oncogene homolog [Source:HGNC Symbol;Acc:9954]	cox2	K598R	9.10753	5.83176	-0.643129	-3.24381	5e-05	0.00082665	yes	cytokine production;positive regulation of interleukin-12 biosynthetic process;regulation of transcription, DNA-dependent;positive regulation of I-kappaB kinase/NF-kappaB signaling;positive regulation of transcription, DNA-dependent;transcription, DNA-templated;negative regulation of neuron death;I-kappaB kinase/NF-kappaB signaling;nucleoplasm;cytosol;nucleus;cytoplasm;transcription factor comple…	GO:0001816;GO:0045084;GO:0006355;GO:0043123;GO:0045893;GO:0006351;GO:1901215;GO:0007249;GO:0005654;GO:0005829;GO:0005634;GO:0005737;GO:0005667;GO:0003677;GO:0005515;GO:0003700;GO:0043565;GO:0005515;GO:0006355;GO:0005634;GO:0005515;GO:0003700
ENSG00000068654	Down	POLR1A	polymerase (RNA) I polypeptide A, 194kDa [Source:HGNC Symbol;Acc:17264]	cox2	K598R	43.5274	27.9342	-0.639891	-1.85043	0.0061	0.0453454	yes	termination of RNA polymerase I transcription;transcription elongation from RNA polymerase I promoter;transcription initiation from RNA polymerase I promoter;transcription from RNA polymerase I promoter;gene expression;transcription, DNA-templated;DNA-directed RNA polymerase I complex;nucleoplasm;DNA-directed RNA polymerase I complex;nucleus;RNA polymerase I activity;DNA-directed RNA polymerase a…	GO:0006363;GO:0006362;GO:0006361;GO:0006360;GO:0010467;GO:0006351;GO:0005736;GO:0005654;GO:0005736;GO:0005634;GO:0001054;GO:0003899;GO:0003677;GO:0008270;GO:0005515;GO:0005515;GO:0006351;GO:0005634;GO:0003899;GO:0003677;GO:0008270;;
ENSG00000171940	Down	ZNF217	zinc finger protein 217 [Source:HGNC Symbol;Acc:13009]	cox2	K598R	13.8118	8.8677	-0.63927	-3.339	5e-05	0.00082665	yes	regulation of transcription, DNA-dependent;negative regulation of transcription, DNA-dependent;transcription, DNA-templated;histone deacetylase complex;nucleoplasm;transcription regulatory region DNA binding;metal ion binding;protein binding;sequence-specific DNA binding transcription factor activity;;metal ion binding;regulation of transcription, DNA-dependent;negative regulation of transcriptio…	GO:0006355;GO:0045892;GO:0006351;GO:0000118;GO:0005654;GO:0044212;GO:0046872;GO:0005515;GO:0003700;;GO:0046872;GO:0006355;GO:0045892;GO:0006351;GO:0000118;GO:0005654;GO:0044212;GO:0046872;GO:0005515;GO:0003700
ENSG00000136866	Down	ZFP37	ZFP37 zinc finger protein [Source:HGNC Symbol;Acc:12863]	cox2	K598R	3.8802	2.4936	-0.637901	-2.34712	5e-05	0.00082665	yes	regulation of transcription, DNA-dependent;transcription, DNA-templated;intracellular;nucleus;DNA binding;metal ion binding;nucleic acid binding;zinc ion binding;sequence-specific DNA binding transcription factor activity;regulation of transcription, DNA-dependent;intracellular;metal ion binding;nucleic acid binding;regulation of transcription, DNA-dependent;transcription, DNA-templated;intracell…	GO:0006355;GO:0006351;GO:0005622;GO:0005634;GO:0003677;GO:0046872;GO:0003676;GO:0008270;GO:0003700;GO:0006355;GO:0005622;GO:0046872;GO:0003676;GO:0006355;GO:0006351;GO:0005622;GO:0005634;GO:0003677;GO:0046872;GO:0003676;GO:0008270;GO:0003700
ENSG00000186416	Down	NKRF	NFKB repressing factor [Source:HGNC Symbol;Acc:19374]	cox2	K598R	22.183	14.2771	-0.635754	-1.58846	0.00505	0.0392787	yes	negative regulation of transcription, DNA-dependent;transcription, DNA-templated;nucleolus;nucleus;DNA binding;nucleic acid binding;protein binding;negative regulation of transcription, DNA-dependent;transcription, DNA-templated;nucleolus;nucleus;DNA binding;nucleic acid binding;protein binding;negative regulation of transcription, DNA-dependent;transcription, DNA-templated;nucleolus;nucleus;DNA …	GO:0045892;GO:0006351;GO:0005730;GO:0005634;GO:0003677;GO:0003676;GO:0005515;GO:0045892;GO:0006351;GO:0005730;GO:0005634;GO:0003677;GO:0003676;GO:0005515;GO:0045892;GO:0006351;GO:0005730;GO:0005634;GO:0003677;GO:0003676;GO:0005515
ENSG00000156983	Down	BRPF1	bromodomain and PHD finger containing, 1 [Source:HGNC Symbol;Acc:14255]	cox2	K598R	19.1089	12.3033	-0.635203	-2.41062	5e-05	0.00082665	yes	histone H3 acetylation;positive regulation of transcription, DNA-dependent;transcription, DNA-templated;MOZ/MORF histone acetyltransferase complex;cytoplasm;plasma membrane;nucleus;DNA binding;metal ion binding;zinc ion binding;protein binding;histone H3 acetylation;positive regulation of transcription, DNA-dependent;transcription, DNA-templated;MOZ/MORF histone acetyltransferase complex;cytoplas…	GO:0043966;GO:0045893;GO:0006351;GO:0070776;GO:0005737;GO:0005886;GO:0005634;GO:0003677;GO:0046872;GO:0008270;GO:0005515;GO:0043966;GO:0045893;GO:0006351;GO:0070776;GO:0005737;GO:0005886;GO:0005634;GO:0003677;GO:0046872;GO:0008270;GO:0005515;GO:0043966;GO:0045893;GO:0006351;GO:0070776;GO:0005737;GO:0005886;GO:0005634;GO:0003677;GO:0046872;GO:0008270;GO:0005515;GO:0046872;GO:0046872;GO:0043966;GO:…
ENSG00000185122	Down	HSF1	heat shock transcription factor 1 [Source:HGNC Symbol;Acc:5224]	cox2	K598R	80.9426	52.1313	-0.63475	-4.26308	5e-05	0.00082665	yes	regulation of spindle checkpoint;embryonic process involved in female pregnancy;cellular response to heat;positive regulation of multicellular organism growth;response to heat;negative regulation of tumor necrosis factor production;embryonic placenta development;protein phosphorylation;response to lipopolysaccharide;regulation of transcription, DNA-dependent;female meiosis;spermatogenesis;negativ…	GO:0090231;GO:0060136;GO:0034605;GO:0040018;GO:0009408;GO:0032720;GO:0001892;GO:0006468;GO:0032496;GO:0006355;GO:0007143;GO:0007283;GO:0008285;GO:0045944;GO:0006351;GO:0006952;GO:0001701;GO:0045120;GO:0043234;GO:0005737;GO:0005634;GO:0005634;GO:0001162;GO:0003682;GO:0043565;GO:0003677;GO:0005515;GO:0003700;GO:0090231;GO:0060136;GO:0040018;GO:0009408;GO:0032720;GO:0001892;GO:0006468;GO:0032496;GO:…
ENSG00000067334	Down	DNTTIP2	deoxynucleotidyltransferase, terminal, interacting protein 2 [Source:HGNC Symbol;Acc:24013]	cox2	K598R	67.3422	43.3822	-0.634409	-2.66996	5e-05	0.00082665	yes	regulation of transcription, DNA-dependent;transcription, DNA-templated;nucleolus;nucleus;;	GO:0006355;GO:0006351;GO:0005730;GO:0005634;;
ENSG00000125846	Down	ZNF133	zinc finger protein 133 [Source:HGNC Symbol;Acc:12917]	cox2	K598R	16.6246	10.7107	-0.634258	-2.84913	5e-05	0.00082665	yes	regulation of transcription, DNA-dependent;transcription, DNA-templated;intracellular;nucleus;DNA binding;metal ion binding;nucleic acid binding;protein binding;sequence-specific DNA binding transcription factor activity;regulation of transcription, DNA-dependent;intracellular;nucleic acid binding;regulation of transcription, DNA-dependent;intracellular;nucleic acid binding;regulation of transcri…	GO:0006355;GO:0006351;GO:0005622;GO:0005634;GO:0003677;GO:0046872;GO:0003676;GO:0005515;GO:0003700;GO:0006355;GO:0005622;GO:0003676;GO:0006355;GO:0005622;GO:0003676;GO:0006355;GO:0006351;GO:0005622;GO:0005634;GO:0003677;GO:0046872;GO:0003676;GO:0005515;GO:0003700;GO:0006355;GO:0005622;GO:0003676;GO:0006355;GO:0006351;GO:0005622;GO:0005634;GO:0003677;GO:0046872;GO:0003676;GO:0005515;GO:0003700;GO:…
ENSG00000186448	Down	ZNF197	zinc finger protein 197 [Source:HGNC Symbol;Acc:12988]	cox2	K598R	18.3614	11.8402	-0.632975	-1.94489	0.00075	0.00856088	yes	regulation of transcription, DNA-dependent;transcription, DNA-templated;nucleus;sequence-specific DNA binding transcription factor activity;regulation of transcription, DNA-dependent;transcription, DNA-templated;intracellular;nucleus;DNA binding;metal ion binding;nucleic acid binding;sequence-specific DNA binding transcription factor activity;regulation of transcription, DNA-dependent;transcripti…	GO:0006355;GO:0006351;GO:0005634;GO:0003700;GO:0006355;GO:0006351;GO:0005622;GO:0005634;GO:0003677;GO:0046872;GO:0003676;GO:0003700;GO:0006355;GO:0006351;GO:0005622;GO:0005634;GO:0003677;GO:0046872;GO:0003676;GO:0003700;GO:0006355;GO:0006351;GO:0005622;GO:0005634;GO:0003677;GO:0046872;GO:0003676;GO:0003700;GO:0006355;GO:0006351;GO:0005634;GO:0003700;GO:0006355;GO:0006351;GO:0005622;GO:0005634;GO:…
ENSG00000187626	Down	ZKSCAN4	zinc finger with KRAB and SCAN domains 4 [Source:HGNC Symbol;Acc:13854]	cox2	K598R	5.67181	3.65781	-0.632828	-2.24988	0.0003	0.00397189	yes	regulation of transcription, DNA-dependent;transcription, DNA-templated;intracellular;nucleus;DNA binding;metal ion binding;nucleic acid binding;sequence-specific DNA binding transcription factor activity;regulation of transcription, DNA-dependent;intracellular;metal ion binding;nucleic acid binding	GO:0006355;GO:0006351;GO:0005622;GO:0005634;GO:0003677;GO:0046872;GO:0003676;GO:0003700;GO:0006355;GO:0005622;GO:0046872;GO:0003676
ENSG00000164134	Down	NAA15	N(alpha)-acetyltransferase 15, NatA auxiliary subunit [Source:HGNC Symbol;Acc:30782]	cox2	K598R	82.1255	52.9854	-0.632234	-1.84645	0.001	0.0107711	yes	N-terminal protein amino acid acetylation;angiogenesis;positive regulation of transcription, DNA-dependent;cell differentiation;transcription, DNA-templated;cytoplasm;transcription factor complex;nucleus;cytoplasm;acetyltransferase activity;ribosome binding;N-acetyltransferase activity;protein binding;protein binding;protein binding;	GO:0006474;GO:0001525;GO:0045893;GO:0030154;GO:0006351;GO:0005737;GO:0005667;GO:0005634;GO:0005737;GO:0016407;GO:0043022;GO:0008080;GO:0005515;GO:0005515;GO:0005515;
ENSG00000167074	Down	TEF	thyrotrophic embryonic factor [Source:HGNC Symbol;Acc:11722]	cox2	K598R	7.84581	5.0658	-0.631131	-2.17889	0.0005	0.00609342	yes	rhythmic process;regulation of transcription from RNA polymerase II promoter;regulation of transcription, DNA-dependent;positive regulation of transcription from RNA polymerase II promoter;transcription, DNA-templated;nucleus;sequence-specific DNA binding;double-stranded DNA binding;protein heterodimerization activity;protein homodimerization activity;sequence-specific DNA binding transcription f…	GO:0048511;GO:0006357;GO:0006355;GO:0045944;GO:0006351;GO:0005634;GO:0043565;GO:0003690;GO:0046982;GO:0042803;GO:0003700;GO:0048511;GO:0006357;GO:0006355;GO:0045944;GO:0006351;GO:0005634;GO:0043565;GO:0003690;GO:0046982;GO:0042803;GO:0003700;
ENSG00000133884	Down	DPF2	D4, zinc and double PHD fingers family 2 [Source:HGNC Symbol;Acc:9964]	cox2	K598R	95.2731	61.5855	-0.629478	-2.99357	5e-05	0.00082665	yes	apoptotic signaling pathway;regulation of transcription, DNA-dependent;apoptotic process;transcription, DNA-templated;centrosome;intracellular membrane-bounded organelle;cytoplasm;nucleus;nucleus;cytoplasm;metal ion binding;zinc ion binding;protein binding;zinc ion binding;protein binding;zinc ion binding;protein binding;;zinc ion binding;protein binding	GO:0097190;GO:0006355;GO:0006915;GO:0006351;GO:0005813;GO:0043231;GO:0005737;GO:0005634;GO:0005634;GO:0005737;GO:0046872;GO:0008270;GO:0005515;GO:0008270;GO:0005515;GO:0008270;GO:0005515;;GO:0008270;GO:0005515
ENSG00000204569	Down	PPP1R10	protein phosphatase 1, regulatory subunit 10 [Source:HGNC Symbol;Acc:9284]	cox2	K598R	59.0388	38.3453	-0.622616	-2.39233	0.0009	0.00989237	yes	protein import into nucleus;transcription, DNA-templated;PTW/PP1 phosphatase complex;chromatin;nucleus;PTW/PP1 phosphatase complex;chromatin;protein phosphatase inhibitor activity;DNA binding;metal ion binding;RNA binding;protein binding	GO:0006606;GO:0006351;GO:0072357;GO:0000785;GO:0005634;GO:0072357;GO:0000785;GO:0004864;GO:0003677;GO:0046872;GO:0003723;GO:0005515
ENSG00000170260	Down	ZNF212	zinc finger protein 212 [Source:HGNC Symbol;Acc:13004]	cox2	K598R	10.1843	6.62168	-0.621085	-2.78742	5e-05	0.00082665	yes	regulation of transcription, DNA-dependent;transcription, DNA-templated;intracellular;nucleus;identical protein binding;DNA binding;metal ion binding;nucleic acid binding;zinc ion binding;protein binding;;;regulation of transcription, DNA-dependent;intracellular;nucleic acid binding;regulation of transcription, DNA-dependent;intracellular;nucleic acid binding	GO:0006355;GO:0006351;GO:0005622;GO:0005634;GO:0042802;GO:0003677;GO:0046872;GO:0003676;GO:0008270;GO:0005515;;;GO:0006355;GO:0005622;GO:0003676;GO:0006355;GO:0005622;GO:0003676
ENSG00000213096	Down	ZNF254	zinc finger protein 254 [Source:HGNC Symbol;Acc:13047]	cox2	K598R	16.3801	10.6709	-0.618264	-2.14651	0.00025	0.00339588	yes	;regulation of transcription, DNA-dependent;intracellular;nucleic acid binding;regulation of transcription, DNA-dependent;transcription, DNA-templated;negative regulation of transcription from RNA polymerase II promoter;intracellular;nucleus;DNA binding;metal ion binding;nucleic acid binding;;metal ion binding;nucleic acid binding	;GO:0006355;GO:0005622;GO:0003676;GO:0006355;GO:0006351;GO:0000122;GO:0005622;GO:0005634;GO:0003677;GO:0046872;GO:0003676;;GO:0046872;GO:0003676
ENSG00000089048	Down	ESF1	ESF1, nucleolar pre-rRNA processing protein, homolog (S. cerevisiae) [Source:HGNC Symbol;Acc:15898]	cox2	K598R	30.9573	20.2275	-0.613965	-4.52489	5e-05	0.00082665	yes	regulation of transcription, DNA-dependent;transcription, DNA-templated;nucleoplasm;nucleolus;nucleus	GO:0006355;GO:0006351;GO:0005654;GO:0005730;GO:0005634
ENSG00000110768	Down	GTF2H1	general transcription factor IIH, polypeptide 1, 62kDa [Source:HGNC Symbol;Acc:4655]	cox2	K598R	66.9488	43.7697	-0.613128	-3.73993	5e-05	0.00082665	yes	nucleotide-excision repair, DNA damage removal;termination of RNA polymerase I transcription;transcription elongation from RNA polymerase I promoter;positive regulation of viral transcription;transcription-coupled nucleotide-excision repair;transcription initiation from RNA polymerase I promoter;7-methylguanosine mRNA capping;transcription from RNA polymerase I promoter;transcription elongation f…	GO:0000718;GO:0006363;GO:0006362;GO:0050434;GO:0006283;GO:0006361;GO:0006370;GO:0006360;GO:0006368;GO:0000079;GO:0006367;GO:0006468;GO:0010467;GO:0016032;GO:0006281;GO:0006289;GO:0006366;GO:0045944;GO:0006351;GO:0005675;GO:0005654;GO:0000439;GO:0008353;GO:0008094;GO:0004672;GO:0005515;GO:0006289;GO:0006351;GO:0000439;GO:0006289;GO:0006351;GO:0000439;GO:0000718;GO:0006363;GO:0006362;GO:0050434;GO:…
ENSG00000152475	Down	ZNF837	zinc finger protein 837 [Source:HGNC Symbol;Acc:25164]	cox2	K598R	2.89749	1.89446	-0.613018	-2.10048	0.00025	0.00339588	yes	regulation of transcription, DNA-dependent;transcription, DNA-templated;nucleus;DNA binding;metal ion binding;regulation of transcription, DNA-dependent;transcription, DNA-templated;nucleus;DNA binding;metal ion binding	GO:0006355;GO:0006351;GO:0005634;GO:0003677;GO:0046872;GO:0006355;GO:0006351;GO:0005634;GO:0003677;GO:0046872
ENSG00000084676	Down	NCOA1	nuclear receptor coactivator 1 [Source:HGNC Symbol;Acc:7668]	cox2	K598R	15.5204	10.1591	-0.611387	-2.25936	0.0005	0.00609342	yes	positive regulation of transcription from RNA polymerase II promoter by galactose;regulation of cellular response to drug;histone H4 acetylation;androgen receptor signaling pathway;positive regulation of apoptotic process;signal transduction;regulation of transcription, DNA-dependent;small molecule metabolic process;cellular lipid metabolic process;positive regulation of transcription, DNA-depend…	GO:0000435;GO:2001038;GO:0043967;GO:0030521;GO:0043065;GO:0007165;GO:0006355;GO:0044281;GO:0044255;GO:0045893;GO:0045666;GO:0045944;GO:0006351;GO:0009725;GO:0021854;GO:0008584;GO:0032526;GO:0045944;GO:0032355;GO:0021987;GO:0021766;GO:0007595;GO:0042698;GO:0060206;GO:0021549;GO:0045925;GO:0060179;GO:0032570;GO:0032870;GO:2001141;GO:0000435;GO:0060713;GO:0000790;GO:0005654;GO:0005634;GO:0005737;GO:…
ENSG00000137273	Down	FOXF2	forkhead box F2 [Source:HGNC Symbol;Acc:3810]	cox2	K598R	13.4812	8.84967	-0.607257	-3.77506	5e-05	0.00082665	yes	establishment of planar polarity of embryonic epithelium;genitalia development;embryonic digestive tract development;epithelial to mesenchymal transition;palate development;embryonic camera-type eye morphogenesis;extracellular matrix organization;regulation of transcription, DNA-dependent;negative regulation of transcription, DNA-dependent;positive regulation of transcription, DNA-dependent;posit…	GO:0042249;GO:0048806;GO:0048566;GO:0001837;GO:0060021;GO:0048596;GO:0030198;GO:0006355;GO:0045892;GO:0045893;GO:0045944;GO:0006351;GO:0005667;GO:0005634;GO:0005634;GO:0008134;GO:0043565;GO:0003677;GO:0003700;GO:0003700
ENSG00000146587	Down	RBAK	RB-associated KRAB zinc finger [Source:HGNC Symbol;Acc:17680]	cox2	K598R	14.597	9.60671	-0.60356	-3.26994	5e-05	0.00082665	yes	regulation of transcription, DNA-dependent;negative regulation of transcription, DNA-dependent;transcription, DNA-templated;intracellular;nucleus;metal ion binding;nucleic acid binding;zinc ion binding;regulation of transcription, DNA-dependent;negative regulation of transcription, DNA-dependent;transcription, DNA-templated;intracellular;nucleus;metal ion binding;nucleic acid binding;zinc ion bin…	GO:0006355;GO:0045892;GO:0006351;GO:0005622;GO:0005634;GO:0046872;GO:0003676;GO:0008270;GO:0006355;GO:0045892;GO:0006351;GO:0005622;GO:0005634;GO:0046872;GO:0003676;GO:0008270
ENSG00000148606	Down	POLR3A	polymerase (RNA) III (DNA directed) polypeptide A, 155kDa [Source:HGNC Symbol;Acc:30074]	cox2	K598R	33.2936	21.9158	-0.603276	-2.5775	5e-05	0.00082665	yes	termination of RNA polymerase III transcription;transcription elongation from RNA polymerase III promoter;positive regulation of type I interferon production;defense response to virus;transcription from RNA polymerase III promoter;gene expression;positive regulation of interferon-beta production;innate immune response;transcription, DNA-templated;DNA-directed RNA polymerase III complex;nucleoplas…	GO:0006386;GO:0006385;GO:0032481;GO:0051607;GO:0006383;GO:0010467;GO:0032728;GO:0045087;GO:0006351;GO:0005666;GO:0005654;GO:0005829;GO:0005634;GO:0001056;GO:0032549;GO:0003899;GO:0003682;GO:0003677;GO:0008270;GO:0006351;GO:0003899;GO:0003677
ENSG00000095794	Down	CREM	cAMP responsive element modulator [Source:HGNC Symbol;Acc:2352]	cox2	K598R	77.2291	50.9247	-0.600778	-2.73217	5e-05	0.00082665	yes	glycosphingolipid metabolic process;regulation of transcription, DNA-dependent;spermatogenesis;positive regulation of transcription from RNA polymerase II promoter;transcription factor complex;nucleus;sequence-specific DNA binding;sequence-specific DNA binding transcription factor activity;regulation of transcription, DNA-dependent;nucleus;sequence-specific DNA binding;protein binding;sequence-sp…	GO:0006687;GO:0006355;GO:0007283;GO:0045944;GO:0005667;GO:0005634;GO:0043565;GO:0003700;GO:0006355;GO:0005634;GO:0043565;GO:0005515;GO:0003700;GO:0006687;GO:0007165;GO:0006355;GO:0007283;GO:0007275;GO:0030154;GO:0045944;GO:0006351;GO:0005667;GO:0005634;GO:0008140;GO:0043565;GO:0003677;GO:0005515;GO:0003700;;;GO:0006687;GO:0006355;GO:0007283;GO:0045944;GO:0005667;GO:0005634;GO:0043565;GO:0003677;G…
ENSG00000132964	Down	CDK8	cyclin-dependent kinase 8 [Source:HGNC Symbol;Acc:1779]	cox2	K598R	22.4334	14.8341	-0.596732	-2.69458	5e-05	0.00082665	yes	transforming growth factor beta receptor signaling pathway;Notch signaling pathway;transcription initiation from RNA polymerase II promoter;protein phosphorylation;gene expression;positive regulation of transcription from RNA polymerase II promoter;transcription, DNA-templated;nucleoplasm;mediator complex;nucleus;RNA polymerase II carboxy-terminal domain kinase activity;transferase activity, tran…	GO:0007179;GO:0007219;GO:0006367;GO:0006468;GO:0010467;GO:0045944;GO:0006351;GO:0005654;GO:0016592;GO:0005634;GO:0008353;GO:0016772;GO:0004693;GO:0004713;GO:0004672;GO:0005524;GO:0005515;GO:0006468;GO:0016772;GO:0004672;GO:0005524
ENSG00000117318	Down	ID3	inhibitor of DNA binding 3, dominant negative helix-loop-helix protein [Source:HGNC Symbol;Acc:5362]	cox2	K598R	103.386	68.3801	-0.596385	-3.16442	5e-05	0.00082665	yes	odontogenesis;metanephros development;regulation of DNA replication;negative regulation of osteoblast differentiation;notochord development;regulation of cell cycle;positive regulation of apoptotic process;muscle organ development;central nervous system development;neuron differentiation;response to wounding;negative regulation of sequence-specific DNA binding transcription factor activity;negati…	GO:0042476;GO:0001656;GO:0006275;GO:0045668;GO:0030903;GO:0051726;GO:0043065;GO:0007517;GO:0007417;GO:0030182;GO:0009611;GO:0043433;GO:0045892;GO:0030855;GO:0007507;GO:0007275;GO:0006351;GO:0000122;GO:0005737;GO:0005634;GO:0008134;GO:0046983;GO:0019904;GO:0003714;GO:0003700;GO:0005515
ENSG00000136715	Down	SAP130	Sin3A-associated protein, 130kDa [Source:HGNC Symbol;Acc:29813]	cox2	K598R	16.1482	10.6975	-0.59411	-3.16999	5e-05	0.00082665	yes	histone H3 acetylation;transcription, DNA-templated;negative regulation of transcription from RNA polymerase II promoter;STAGA complex;histone acetyltransferase activity;transcription coactivator activity;;;;histone H3 acetylation;transcription, DNA-templated;negative regulation of transcription from RNA polymerase II promoter;STAGA complex;histone acetyltransferase activity;transcription coactiv…	GO:0043966;GO:0006351;GO:0000122;GO:0030914;GO:0004402;GO:0003713;;;;GO:0043966;GO:0006351;GO:0000122;GO:0030914;GO:0004402;GO:0003713;GO:0005515
ENSG00000172530	Down	BANP	BTG3 associated nuclear protein [Source:HGNC Symbol;Acc:13450]	cox2	K598R	16.7538	11.1167	-0.591764	-1.72392	0.0021	0.0196666	yes	negative regulation of protein catabolic process;protein localization to nucleus;nucleus;p53 binding;;;negative regulation of protein catabolic process;chromatin modification;protein localization to nucleus;cell cycle;regulation of transcription, DNA-dependent;multicellular organismal development;transcription, DNA-templated;nucleus;p53 binding;DNA binding;protein binding;negative regulation of p…	GO:0042177;GO:0034504;GO:0005634;GO:0002039;;;GO:0042177;GO:0016568;GO:0034504;GO:0007049;GO:0006355;GO:0007275;GO:0006351;GO:0005634;GO:0002039;GO:0003677;GO:0005515;GO:0042177;GO:0016568;GO:0034504;GO:0007049;GO:0006355;GO:0007275;GO:0006351;GO:0005634;GO:0002039;GO:0003677;GO:0005515;;GO:0042177;GO:0034504;GO:0005634;GO:0002039;;GO:0042177;GO:0034504;GO:0005634;GO:0002039;GO:0042177;GO:0016568…
ENSG00000115274	Down	INO80B	INO80 complex subunit B [Source:HGNC Symbol;Acc:13324]	cox2	K598R	43.1648	28.7006	-0.588774	-2.39665	5e-05	0.00082665	yes	DNA recombination;DNA repair;regulation of transcription, DNA-dependent;transcription, DNA-templated;Ino80 complex;nucleolus;cytoplasm;plasma membrane;nucleus;metal ion binding;protein binding;protein binding;;DNA recombination;DNA repair;regulation of transcription, DNA-dependent;transcription, DNA-templated;Ino80 complex;nucleolus;cytoplasm;plasma membrane;nucleus;metal ion binding;protein bind…	GO:0006310;GO:0006281;GO:0006355;GO:0006351;GO:0031011;GO:0005730;GO:0005737;GO:0005886;GO:0005634;GO:0046872;GO:0005515;GO:0005515;;GO:0006310;GO:0006281;GO:0006355;GO:0006351;GO:0031011;GO:0005730;GO:0005737;GO:0005886;GO:0005634;GO:0046872;GO:0005515;GO:0031011;;;
ENSG00000186130	Down	ZBTB6	zinc finger and BTB domain containing 6 [Source:HGNC Symbol;Acc:16764]	cox2	K598R	5.57792	3.71127	-0.587813	-3.32062	5e-05	0.00082665	yes	regulation of transcription, DNA-dependent;transcription, DNA-templated;nucleus;DNA binding;metal ion binding;protein binding	GO:0006355;GO:0006351;GO:0005634;GO:0003677;GO:0046872;GO:0005515
ENSG00000160633	Down	SAFB	scaffold attachment factor B [Source:HGNC Symbol;Acc:10520]	cox2	K598R	161.618	107.599	-0.586932	-1.991	0.0004	0.00504276	yes	nucleic acid binding;intracellular estrogen receptor signaling pathway;chromatin organization;hormone metabolic process;growth;positive regulation of transcription from RNA polymerase II promoter;transcription, DNA-templated;nucleus;chromatin binding;double-stranded DNA binding;nucleic acid binding;protein binding;core promoter binding;RNA binding;nucleotide binding;intracellular estrogen recepto…	GO:0003676;GO:0030520;GO:0006325;GO:0042445;GO:0040007;GO:0045944;GO:0006351;GO:0005634;GO:0003682;GO:0003690;GO:0003676;GO:0005515;GO:0001047;GO:0003723;GO:0000166;GO:0030520;GO:0006325;GO:0042445;GO:0040007;GO:0045944;GO:0006351;GO:0005634;GO:0003682;GO:0003690;GO:0003676;GO:0005515;GO:0001047;GO:0003723;GO:0000166;GO:0030520;GO:0006325;GO:0042445;GO:0040007;GO:0045944;GO:0006351;GO:0005634;GO:…
ENSG00000087077	Down	TRIP6	thyroid hormone receptor interactor 6 [Source:HGNC Symbol;Acc:12311]	cox2	K598R	125.352	83.4771	-0.586537	-3.76649	5e-05	0.00082665	yes	release of cytoplasmic sequestered NF-kappaB;focal adhesion assembly;positive regulation of cell migration;regulation of transcription, DNA-dependent;transcription, DNA-templated;interleukin-1 receptor complex;focal adhesion;cytoskeleton;cytoplasm;nucleus;interleukin-1 receptor binding;thyroid hormone receptor binding;kinase binding;zinc ion binding;protein binding;protein binding;release of cyto…	GO:0008588;GO:0048041;GO:0030335;GO:0006355;GO:0006351;GO:0045323;GO:0005925;GO:0005856;GO:0005737;GO:0005634;GO:0005149;GO:0046966;GO:0019900;GO:0008270;GO:0005515;GO:0005515;GO:0008588;GO:0048041;GO:0030335;GO:0006355;GO:0006351;GO:0045323;GO:0005925;GO:0005856;GO:0005737;GO:0005634;GO:0005149;GO:0046966;GO:0019900;GO:0008270;GO:0005515;GO:0008588;GO:0048041;GO:0030335;GO:0006355;GO:0006351;GO:…
ENSG00000198026	Down	ZNF335	zinc finger protein 335 [Source:HGNC Symbol;Acc:15807]	cox2	K598R	15.585	10.3899	-0.584984	-3.59236	5e-05	0.00082665	yes	regulation of gene expression, epigenetic;positive regulation of lymphocyte proliferation;positive regulation of neurogenesis;histone H3-K4 trimethylation;neuron projection morphogenesis;positive regulation of neuroblast proliferation;regulation of transcription, DNA-dependent;brain development;transcription, DNA-templated;regulation of histone H3-K4 methylation;brain morphogenesis;neuron project…	GO:0040029;GO:0050671;GO:0050769;GO:0080182;GO:0048812;GO:0002052;GO:0006355;GO:0007420;GO:0006351;GO:0051569;GO:0048854;GO:0048812;GO:0021895;GO:0001701;GO:0050767;GO:0010468;GO:0002052;GO:0007420;GO:0035097;GO:0005634;GO:0035097;GO:0005634;GO:0044212;GO:0046872;GO:0005515;GO:0005515;GO:0000979;GO:0044212;GO:0040029;GO:0050671;GO:0050769;GO:0080182;GO:0048812;GO:0002052;GO:0006355;GO:0007420;GO:…
ENSG00000116604	Down	MEF2D	myocyte enhancer factor 2D [Source:HGNC Symbol;Acc:6997]	cox2	K598R	17.0448	11.4035	-0.579851	-1.84113	0.00465	0.0368208	yes	regulation of transcription, DNA-dependent;transcription, DNA-templated;intracellular membrane-bounded organelle;nucleus;protein dimerization activity;DNA binding;adult heart development;chondrocyte differentiation;osteoblast differentiation;endochondral ossification;nervous system development;muscle organ development;skeletal muscle cell differentiation;transcription from RNA polymerase II promo…	GO:0006355;GO:0006351;GO:0043231;GO:0005634;GO:0046983;GO:0003677;GO:0007512;GO:0002062;GO:0001649;GO:0001958;GO:0007399;GO:0007517;GO:0035914;GO:0006366;GO:0006915;GO:0045944;GO:0045893;GO:0006355;GO:0045944;GO:0043231;GO:0005634;GO:0005634;GO:0033613;GO:0000977;GO:0042826;GO:0000981;GO:0046983;GO:0003677;GO:0005515;GO:0003700;GO:0005515;GO:0003700;GO:0007512;GO:0002062;GO:0001649;GO:0001958;GO:…
ENSG00000175602	Down	CCDC85B	coiled-coil domain containing 85B [Source:HGNC Symbol;Acc:24926]	cox2	K598R	63.9776	42.8517	-0.578215	-4.60639	5e-05	0.00082665	yes	negative regulation of fat cell differentiation;negative regulation of transcription, DNA-dependent;negative regulation of cell growth;cell differentiation;transcription, DNA-templated;negative regulation of fat cell differentiation;negative regulation of transcription, DNA-dependent;centrosome;cytoplasm;nucleus;nucleus;protein binding;protein binding	GO:0045599;GO:0045892;GO:0030308;GO:0030154;GO:0006351;GO:0045599;GO:0045892;GO:0005813;GO:0005737;GO:0005634;GO:0005634;GO:0005515;GO:0005515
ENSG00000124160	Down	NCOA5	nuclear receptor coactivator 5 [Source:HGNC Symbol;Acc:15909]	cox2	K598R	39.2446	26.3385	-0.575322	-2.62796	5e-05	0.00082665	yes	regulation of transcription, DNA-dependent;transcription, DNA-templated;nucleus;protein binding;	GO:0006355;GO:0006351;GO:0005634;GO:0005515;
ENSG00000160570	Down	DEDD2	death effector domain containing 2 [Source:HGNC Symbol;Acc:24450]	cox2	K598R	24.5591	16.4843	-0.575167	-1.96174	0.00055	0.00661754	yes	cellular homeostasis;apoptotic nuclear changes;rRNA catabolic process;extrinsic apoptotic signaling pathway via death domain receptors;positive regulation of extrinsic apoptotic signaling pathway;RNA processing;intracellular signal transduction;negative regulation of transcription, DNA-dependent;regulation of apoptotic process;transcription, DNA-templated;nucleolus;nucleus;receptor signaling comp…	GO:0019725;GO:0030262;GO:0016075;GO:0008625;GO:2001238;GO:0006396;GO:0035556;GO:0045892;GO:0042981;GO:0006351;GO:0005730;GO:0005634;GO:0030159;GO:0003677;GO:0005515;GO:0019725;GO:0030262;GO:0016075;GO:0008625;GO:2001238;GO:0006396;GO:0035556;GO:0045892;GO:0042981;GO:0006351;GO:0005730;GO:0005634;GO:0030159;GO:0003677;GO:0005515;GO:0019725;GO:0030262;GO:0016075;GO:0008625;GO:2001238;GO:0006396;GO:…
ENSG00000218891	Down	ZNF579	zinc finger protein 579 [Source:HGNC Symbol;Acc:26646]	cox2	K598R	21.7679	14.615	-0.57475	-2.5374	5e-05	0.00082665	yes	regulation of transcription, DNA-dependent;transcription, DNA-templated;nucleus;DNA binding;metal ion binding;	GO:0006355;GO:0006351;GO:0005634;GO:0003677;GO:0046872;
ENSG00000169057	Down	MECP2	methyl CpG binding protein 2 (Rett syndrome) [Source:HGNC Symbol;Acc:6990]	cox2	K598R	40.1347	27.0225	-0.570689	-1.97111	0.00075	0.00856088	yes	catecholamine secretion;cardiolipin metabolic process;negative regulation of histone methylation;neurological system process involved in regulation of systemic arterial blood pressure;phosphatidylcholine metabolic process;inositol metabolic process;chromatin silencing;pathogenesis;glucocorticoid metabolic process;histone acetylation;synapse assembly;respiratory gaseous exchange;proprioception;his…	GO:0050432;GO:0032048;GO:0031061;GO:0001976;GO:0046470;GO:0006020;GO:0006342;GO:0009405;GO:0008211;GO:0016573;GO:0007416;GO:0007585;GO:0019230;GO:0016571;GO:0021549;GO:0035067;GO:0006349;GO:0042551;GO:0002087;GO:0006122;GO:0008542;GO:0007616;GO:0008344;GO:0051965;GO:0019233;GO:0043524;GO:0021591;GO:0016358;GO:0008104;GO:0060079;GO:0006541;GO:0060291;GO:0035176;GO:0001662;GO:0009791;GO:0009790;GO:…
ENSG00000087087	Down	SRRT	serrate RNA effector molecule homolog (Arabidopsis) [Source:HGNC Symbol;Acc:24101]	cox2	K598R	164.837	111.024	-0.570164	-3.41217	5e-05	0.00082665	yes	primary miRNA processing;neuronal stem cell maintenance;response to arsenic-containing substance;regulation of transcription, DNA-dependent;cell proliferation;transcription, DNA-templated;nucleoplasm;cytoplasm;DNA binding;protein binding;primary miRNA processing;neuronal stem cell maintenance;response to arsenic-containing substance;regulation of transcription, DNA-dependent;cell proliferation;tr…	GO:0031053;GO:0097150;GO:0046685;GO:0006355;GO:0008283;GO:0006351;GO:0005654;GO:0005737;GO:0003677;GO:0005515;GO:0031053;GO:0097150;GO:0046685;GO:0006355;GO:0008283;GO:0006351;GO:0005654;GO:0005737;GO:0003677;GO:0005515;;GO:0031053;GO:0097150;GO:0046685;GO:0006355;GO:0008283;GO:0006351;GO:0005654;GO:0005737;GO:0003677;GO:0005515;GO:0031053;GO:0097150;GO:0046685;GO:0006355;GO:0008283;GO:0006351;GO…
ENSG00000180938	Down	ZNF572	zinc finger protein 572 [Source:HGNC Symbol;Acc:26758]	cox2	K598R	1.14158	0.77063	-0.56692	-1.74973	0.00565	0.0427356	yes	regulation of transcription, DNA-dependent;transcription, DNA-templated;nucleus;DNA binding;metal ion binding	GO:0006355;GO:0006351;GO:0005634;GO:0003677;GO:0046872
ENSG00000107951	Down	MTPAP	mitochondrial poly(A) polymerase [Source:HGNC Symbol;Acc:25532]	cox2	K598R	72.0577	48.6988	-0.565267	-2.31023	0.0004	0.00504276	yes	histone mRNA catabolic process;mRNA polyadenylation;cell death;transcription, DNA-templated;Golgi apparatus;mitochondrion;cytoplasm;plasma membrane;nucleus;UTP binding;polynucleotide adenylyltransferase activity;manganese ion binding;identical protein binding;magnesium ion binding;ATP binding;protein homodimerization activity;protein binding;RNA binding;mitochondrion;;histone mRNA catabolic proce…	GO:0071044;GO:0006378;GO:0008219;GO:0006351;GO:0005794;GO:0005739;GO:0005737;GO:0005886;GO:0005634;GO:0002134;GO:0004652;GO:0030145;GO:0042802;GO:0000287;GO:0005524;GO:0042803;GO:0005515;GO:0003723;GO:0005739;;GO:0071044;GO:0006378;GO:0008219;GO:0006351;GO:0005794;GO:0005739;GO:0005737;GO:0005886;GO:0005634;GO:0002134;GO:0004652;GO:0030145;GO:0042802;GO:0000287;GO:0005524;GO:0042803;GO:0005515;GO…
ENSG00000102034	Down	ELF4	E74-like factor 4 (ets domain transcription factor) [Source:HGNC Symbol;Acc:3319]	cox2	K598R	22.2849	15.0811	-0.563319	-2.46779	0.00065	0.00761629	yes	NK T cell proliferation;natural killer cell proliferation;regulation of transcription, DNA-dependent;positive regulation of transcription, DNA-dependent;positive regulation of transcription from RNA polymerase II promoter;transcription, DNA-templated;PML body;nucleus;sequence-specific DNA binding;protein binding;sequence-specific DNA binding transcription factor activity;NK T cell proliferation;n…	GO:0001866;GO:0001787;GO:0006355;GO:0045893;GO:0045944;GO:0006351;GO:0016605;GO:0005634;GO:0043565;GO:0005515;GO:0003700;GO:0001866;GO:0001787;GO:0006355;GO:0045893;GO:0045944;GO:0006351;GO:0045944;GO:0016605;GO:0005634;GO:0043565;GO:0005515;GO:0003700;GO:0001866;GO:0001787;GO:0045893
ENSG00000162419	Down	GMEB1	glucocorticoid modulatory element binding protein 1 [Source:HGNC Symbol;Acc:4370]	cox2	K598R	12.1898	8.29418	-0.555508	-2.46046	5e-05	0.00082665	yes	transcription, DNA-templated;cytoplasm;nucleus;transcription coactivator activity;DNA binding;metal ion binding;sequence-specific DNA binding transcription factor activity;transcription, DNA-templated;cytoplasm;nucleus;transcription coactivator activity;DNA binding;metal ion binding;sequence-specific DNA binding transcription factor activity;transcription, DNA-templated;cytoplasm;nucleus;nucleus;…	GO:0006351;GO:0005737;GO:0005634;GO:0003713;GO:0003677;GO:0046872;GO:0003700;GO:0006351;GO:0005737;GO:0005634;GO:0003713;GO:0003677;GO:0046872;GO:0003700;GO:0006351;GO:0005737;GO:0005634;GO:0005634;GO:0003713;GO:0003677;GO:0046872;GO:0003700;GO:0005515
ENSG00000105708	Down	ZNF14	zinc finger protein 14 [Source:HGNC Symbol;Acc:12924]	cox2	K598R	6.1547	4.20664	-0.549021	-2.97344	5e-05	0.00082665	yes	regulation of transcription, DNA-dependent;transcription, DNA-templated;intracellular;nucleus;DNA binding;metal ion binding;nucleic acid binding	GO:0006355;GO:0006351;GO:0005622;GO:0005634;GO:0003677;GO:0046872;GO:0003676
ENSG00000131845	Down	ZNF304	zinc finger protein 304 [Source:HGNC Symbol;Acc:13505]	cox2	K598R	6.51803	4.46112	-0.547029	-2.94323	5e-05	0.00082665	yes	regulation of transcription, DNA-dependent;intracellular;metal ion binding;nucleic acid binding;metal ion binding;nucleic acid binding;regulation of transcription, DNA-dependent;transcription, DNA-templated;intracellular;nucleus;DNA binding;metal ion binding;nucleic acid binding;regulation of transcription, DNA-dependent;transcription, DNA-templated;intracellular;nucleus;DNA binding;metal ion bin…	GO:0006355;GO:0005622;GO:0046872;GO:0003676;GO:0046872;GO:0003676;GO:0006355;GO:0006351;GO:0005622;GO:0005634;GO:0003677;GO:0046872;GO:0003676;GO:0006355;GO:0006351;GO:0005622;GO:0005634;GO:0003677;GO:0046872;GO:0003676
ENSG00000109111	Down	SUPT6H	suppressor of Ty 6 homolog (S. cerevisiae) [Source:HGNC Symbol;Acc:11470]	cox2	K598R	69.9496	47.8783	-0.546943	-2.49299	5e-05	0.00082665	yes	regulation of mRNA export from nucleus;regulation of muscle cell differentiation;regulation of isotype switching;negative regulation of histone H3-K27 methylation;modulation by virus of host morphology or physiology;regulation of DNA-dependent transcription, elongation;positive regulation of transcription elongation from RNA polymerase II promoter;regulation of mRNA processing;nucleobase-containi…	GO:0010793;GO:0051147;GO:0045191;GO:0061086;GO:0019048;GO:0032784;GO:0032968;GO:0050684;GO:0006139;GO:0006338;GO:0006357;GO:0051028;GO:0008380;GO:0006397;GO:0006355;GO:0006351;GO:0051147;GO:0045191;GO:0010793;GO:0061086;GO:0050684;GO:0032968;GO:0005634;GO:0042393;GO:0016788;GO:0003677;GO:0005515;GO:0003700;GO:0003723;GO:0005515;GO:0010793;GO:0051147;GO:0045191;GO:0061086;GO:0019048;GO:0032784;GO:…
ENSG00000112365	Down	ZBTB24	zinc finger and BTB domain containing 24 [Source:HGNC Symbol;Acc:21143]	cox2	K598R	9.71271	6.67121	-0.541926	-3.23173	5e-05	0.00082665	yes	regulation of transcription, DNA-dependent;transcription, DNA-templated;nucleus;DNA binding;metal ion binding;protein binding	GO:0006355;GO:0006351;GO:0005634;GO:0003677;GO:0046872;GO:0005515
ENSG00000241258	Down	CRCP	CGRP receptor component [Source:HGNC Symbol;Acc:17888]	cox2	K598R	53.7887	36.9966	-0.53991	-2.94087	5e-05	0.00082665	yes	;defense response to virus;cellular metabolic process;acrosome reaction;transcription from RNA polymerase III promoter;neuropeptide signaling pathway;innate immune response;transcription, DNA-templated;DNA polymerase III complex;acrosomal vesicle;plasma membrane;nucleus;calcitonin gene-related polypeptide receptor activity;DNA-directed RNA polymerase activity;calcitonin receptor activity;catalyti…	;GO:0051607;GO:0044237;GO:0007340;GO:0006383;GO:0007218;GO:0045087;GO:0006351;GO:0009360;GO:0001669;GO:0005886;GO:0005634;GO:0001635;GO:0003899;GO:0004948;GO:0003824;GO:0000166;GO:0051607;GO:0044237;GO:0007340;GO:0006383;GO:0007218;GO:0045087;GO:0006351;GO:0009360;GO:0001669;GO:0005886;GO:0005634;GO:0001635;GO:0003899;GO:0004948;GO:0003824;GO:0000166;GO:0051607;GO:0044237;GO:0007340;GO:0006383;GO…
ENSG00000146757	Down	ZNF92	zinc finger protein 92 [Source:HGNC Symbol;Acc:13168]	cox2	K598R	13.9675	9.61599	-0.538568	-1.65325	0.00375	0.0310554	yes	regulation of transcription, DNA-dependent;transcription, DNA-templated;intracellular;nucleus;DNA binding;metal ion binding;nucleic acid binding;zinc ion binding;sequence-specific DNA binding transcription factor activity;metal ion binding;nucleic acid binding;regulation of transcription, DNA-dependent;transcription, DNA-templated;nucleus;DNA binding;metal ion binding;nucleic acid binding;zinc io…	GO:0006355;GO:0006351;GO:0005622;GO:0005634;GO:0003677;GO:0046872;GO:0003676;GO:0008270;GO:0003700;GO:0046872;GO:0003676;GO:0006355;GO:0006351;GO:0005634;GO:0003677;GO:0046872;GO:0003676;GO:0008270;GO:0003700;GO:0006355;GO:0006351;GO:0005622;GO:0005634;GO:0003677;GO:0046872;GO:0003676;GO:0008270;GO:0003700
ENSG00000168813	Down	ZNF507	zinc finger protein 507 [Source:HGNC Symbol;Acc:23783]	cox2	K598R	28.4913	19.6317	-0.537341	-2.88254	5e-05	0.00082665	yes	regulation of transcription, DNA-dependent;transcription, DNA-templated;nucleus;DNA binding;metal ion binding;metal ion binding;nucleic acid binding;regulation of transcription, DNA-dependent;transcription, DNA-templated;nucleus;DNA binding;metal ion binding	GO:0006355;GO:0006351;GO:0005634;GO:0003677;GO:0046872;GO:0046872;GO:0003676;GO:0006355;GO:0006351;GO:0005634;GO:0003677;GO:0046872
ENSG00000162409	Down	PRKAA2	protein kinase, AMP-activated, alpha 2 catalytic subunit [Source:HGNC Symbol;Acc:9377]	cox2	K598R	9.12752	6.2922	-0.53666	-3.76391	5e-05	0.00082665	yes	rhythmic process;positive regulation of glycolysis;carnitine shuttle;energy reserve metabolic process;positive regulation of autophagy;fatty acid homeostasis;regulation of fatty acid biosynthetic process;cholesterol biosynthetic process;regulation of energy homeostasis;cellular response to glucose starvation;regulation of circadian rhythm;negative regulation of TOR signaling;lipid biosynthetic pr…	GO:0048511;GO:0045821;GO:0006853;GO:0006112;GO:0010508;GO:0055089;GO:0042304;GO:0006695;GO:2000505;GO:0042149;GO:0042752;GO:0032007;GO:0008610;GO:0031669;GO:0006633;GO:0007050;GO:0006468;GO:0016055;GO:0006950;GO:0008286;GO:0007165;GO:0006355;GO:0042593;GO:0044281;GO:0044255;GO:0006914;GO:0043066;GO:0006351;GO:0035404;GO:0032007;GO:0042752;GO:0010508;GO:0006950;GO:0008610;GO:0031669;GO:0042593;GO:…
ENSG00000142409	Down	ZNF787	zinc finger protein 787 [Source:HGNC Symbol;Acc:26998]	cox2	K598R	38.3817	26.5221	-0.533227	-3.34388	5e-05	0.00082665	yes	regulation of transcription, DNA-dependent;transcription, DNA-templated;nucleus;DNA binding;metal ion binding;;	GO:0006355;GO:0006351;GO:0005634;GO:0003677;GO:0046872;;
ENSG00000175792	Down	RUVBL1	RuvB-like AAA ATPase 1 [Source:HGNC Symbol;Acc:10474]	cox2	K598R	107.834	74.6359	-0.530873	-2.10277	0.002	0.0189324	yes	protein complex;nucleus;ATP-dependent 5'-3' DNA helicase activity;DNA helicase activity;ATP binding;DNA helicase activity;ATP binding;DNA recombination;DNA repair;Golgi apparatus;intracellular membrane-bounded organelle;cytoplasm;nucleus;four-way junction helicase activity;ATP-dependent 5'-3' DNA helicase activity;DNA helicase activity;nucleoside-triphosphatase activity;ATP binding;nucleotide bin…	GO:0043234;GO:0005634;GO:0043141;GO:0003678;GO:0005524;GO:0003678;GO:0005524;GO:0006310;GO:0006281;GO:0005794;GO:0043231;GO:0005737;GO:0005634;GO:0009378;GO:0043141;GO:0003678;GO:0017111;GO:0005524;GO:0000166;GO:0043968;GO:0043967;GO:0032508;GO:0034080;GO:0006357;GO:0040008;GO:0006334;GO:0006310;GO:0006281;GO:0007283;GO:0007067;GO:0006351;GO:0035267;GO:0071339;GO:0031011;GO:0016363;GO:0005815;GO:…
ENSG00000075292	Down	ZNF638	zinc finger protein 638 [Source:HGNC Symbol;Acc:17894]	cox2	K598R	120.048	83.2755	-0.527649	-1.63658	0.0043	0.0346476	yes	;RNA splicing;regulation of transcription, DNA-dependent;transcription, DNA-templated;nuclear speck;nucleoplasm;intracellular membrane-bounded organelle;cytoplasm;nucleus;double-stranded DNA binding;nucleic acid binding;zinc ion binding;RNA binding;nucleotide binding;RNA splicing;regulation of transcription, DNA-dependent;transcription, DNA-templated;nuclear speck;nucleoplasm;intracellular membra…	;GO:0008380;GO:0006355;GO:0006351;GO:0016607;GO:0005654;GO:0043231;GO:0005737;GO:0005634;GO:0003690;GO:0003676;GO:0008270;GO:0003723;GO:0000166;GO:0008380;GO:0006355;GO:0006351;GO:0016607;GO:0005654;GO:0043231;GO:0005737;GO:0005634;GO:0003690;GO:0003676;GO:0008270;GO:0003723;GO:0000166;;;;;GO:0003676;GO:0043231;GO:0005634;GO:0003676;GO:0008270;GO:0008380;GO:0006355;GO:0006351;GO:0016607;GO:000565…
ENSG00000155592	Down	ZKSCAN2	zinc finger with KRAB and SCAN domains 2 [Source:HGNC Symbol;Acc:25677]	cox2	K598R	6.70376	4.65612	-0.525842	-2.87655	5e-05	0.00082665	yes	regulation of transcription from RNA polymerase II promoter;regulation of transcription, DNA-dependent;transcription from RNA polymerase II promoter;biological_process;intracellular;cellular_component;nucleus;sequence-specific DNA binding RNA polymerase II transcription factor activity;chromatin binding;DNA binding;metal ion binding;nucleic acid binding;sequence-specific DNA binding transcription…	GO:0006357;GO:0006355;GO:0006366;GO:0008150;GO:0005622;GO:0005575;GO:0005634;GO:0000981;GO:0003682;GO:0003677;GO:0046872;GO:0003676;GO:0003700;GO:0003674;GO:0006355;GO:0006351;GO:0005634;GO:0003700
ENSG00000140577	Down	CRTC3	CREB regulated transcription coactivator 3 [Source:HGNC Symbol;Acc:26148]	cox2	K598R	34.1578	23.7863	-0.522085	-2.49154	0.00035	0.00450968	yes	modulation by virus of host morphology or physiology;positive regulation of CREB transcription factor activity;protein homotetramerization;transcription, DNA-templated;cytoplasm;nucleus;cAMP response element binding protein binding;positive regulation of CREB transcription factor activity;protein homotetramerization;cytoplasm;nucleus;cAMP response element binding protein binding;modulation by vir…	GO:0019048;GO:0032793;GO:0051289;GO:0006351;GO:0005737;GO:0005634;GO:0008140;GO:0032793;GO:0051289;GO:0005737;GO:0005634;GO:0008140;GO:0019048;GO:0032793;GO:0051289;GO:0006351;GO:0005737;GO:0005634;GO:0008140;
ENSG00000117036	Down	ETV3	ets variant 3 [Source:HGNC Symbol;Acc:3492]	cox2	K598R	12.9236	9.00889	-0.520584	-3.0922	5e-05	0.00082665	yes	regulation of transcription, DNA-dependent;transcription, DNA-templated;negative regulation of transcription from RNA polymerase II promoter;biological_process;transcriptional repressor complex;nucleus;sequence-specific DNA binding;sequence-specific DNA binding transcription factor activity;molecular_function;protein binding;regulation of transcription, DNA-dependent;transcription, DNA-templated;…	GO:0006355;GO:0006351;GO:0000122;GO:0008150;GO:0017053;GO:0005634;GO:0043565;GO:0003700;GO:0003674;GO:0005515;GO:0006355;GO:0006351;GO:0000122;GO:0008150;GO:0017053;GO:0005634;GO:0043565;GO:0003700;GO:0003674
ENSG00000180626	Down	ZNF594	zinc finger protein 594 [Source:HGNC Symbol;Acc:29392]	cox2	K598R	9.08654	6.35	-0.516975	-1.70345	0.0036	0.0300932	yes	regulation of transcription, DNA-dependent;transcription, DNA-templated;nucleus;DNA binding;metal ion binding;regulation of transcription, DNA-dependent;transcription, DNA-templated;nucleus;DNA binding;metal ion binding;	GO:0006355;GO:0006351;GO:0005634;GO:0003677;GO:0046872;GO:0006355;GO:0006351;GO:0005634;GO:0003677;GO:0046872;
ENSG00000198160	Down	MIER1	mesoderm induction early response 1, transcriptional regulator [Source:HGNC Symbol;Acc:29657]	cox2	K598R	25.0232	17.4873	-0.516956	-2.52699	5e-05	0.00082665	yes	positive regulation of chromatin silencing;signal transduction;positive regulation of I-kappaB kinase/NF-kappaB signaling;transcription, DNA-templated;transcriptional repressor complex;cytoplasm;nucleus;chromatin binding;signal transducer activity;DNA binding;protein binding;positive regulation of chromatin silencing;signal transduction;positive regulation of I-kappaB kinase/NF-kappaB signaling;t…	GO:0031937;GO:0007165;GO:0043123;GO:0006351;GO:0017053;GO:0005737;GO:0005634;GO:0003682;GO:0004871;GO:0003677;GO:0005515;GO:0031937;GO:0007165;GO:0043123;GO:0006351;GO:0017053;GO:0005737;GO:0005634;GO:0003682;GO:0004871;GO:0003677;GO:0005515;GO:0031937;GO:0007165;GO:0043123;GO:0006351;GO:0017053;GO:0005737;GO:0005634;GO:0003682;GO:0004871;GO:0003677;GO:0005515;GO:0031937;GO:0007165;GO:0043123;GO:…
ENSG00000100393	Down	EP300	E1A binding protein p300 [Source:HGNC Symbol;Acc:3373]	cox2	K598R	25.5031	17.8335	-0.516086	-3.577	5e-05	0.00082665	yes	histone H2B acetylation;N-terminal peptidyl-lysine acetylation;regulation of androgen receptor signaling pathway;positive regulation by host of viral transcription;regulation of transcription from RNA polymerase II promoter in response to hypoxia;histone H4 acetylation;modulation by virus of host morphology or physiology;intrinsic apoptotic signaling pathway in response to DNA damage by p53 class…	GO:0043969;GO:0018076;GO:0060765;GO:0043923;GO:0061418;GO:0043967;GO:0019048;GO:0042771;GO:0016573;GO:0018393;GO:0032481;GO:0030324;GO:0007519;GO:0051091;GO:0009887;GO:0071456;GO:0043627;GO:0032092;GO:0007219;GO:0007399;GO:0001756;GO:0007049;GO:0001666;GO:0006355;GO:0007507;GO:0006915;GO:0045087;GO:0045944;GO:0006351;GO:0000122;GO:0051592;GO:0048565;GO:0030307;GO:0032526;GO:0010628;GO:0045944;GO:…
ENSG00000178338	Down	ZNF354B	zinc finger protein 354B [Source:HGNC Symbol;Acc:17197]	cox2	K598R	12.3428	8.65151	-0.51265	-2.74434	5e-05	0.00082665	yes	regulation of transcription, DNA-dependent;transcription, DNA-templated;intracellular;nucleus;DNA binding;metal ion binding;nucleic acid binding;regulation of transcription, DNA-dependent;intracellular;nucleic acid binding	GO:0006355;GO:0006351;GO:0005622;GO:0005634;GO:0003677;GO:0046872;GO:0003676;GO:0006355;GO:0005622;GO:0003676
ENSG00000162664	Down	ZNF326	zinc finger protein 326 [Source:HGNC Symbol;Acc:14104]	cox2	K598R	47.646	33.4247	-0.511443	-2.82951	5e-05	0.00082665	yes	;regulation of DNA-dependent transcription, elongation;RNA splicing;mRNA processing;positive regulation of transcription, DNA-dependent;transcription, DNA-templated;DBIRD complex;nuclear matrix;spliceosomal complex;nucleus;RNA polymerase II core binding;DNA binding;zinc ion binding;protein binding;regulation of DNA-dependent transcription, elongation;RNA splicing;mRNA processing;positive regulati…	;GO:0032784;GO:0008380;GO:0006397;GO:0045893;GO:0006351;GO:0044609;GO:0016363;GO:0005681;GO:0005634;GO:0000993;GO:0003677;GO:0008270;GO:0005515;GO:0032784;GO:0008380;GO:0006397;GO:0045893;GO:0006351;GO:0044609;GO:0016363;GO:0005681;GO:0000993;GO:0003677;GO:0008270;GO:0005515;GO:0005634;GO:0003677;GO:0032784;GO:0008380;GO:0006397;GO:0045893;GO:0006351;GO:0044609;GO:0016363;GO:0005681;GO:0005634;GO…
ENSG00000185869	Down	ZNF829	zinc finger protein 829 [Source:HGNC Symbol;Acc:34032]	cox2	K598R	10.8431	7.63078	-0.506882	-1.92616	0.00085	0.00945964	yes	regulation of transcription, DNA-dependent;transcription, DNA-templated;intracellular;nucleus;DNA binding;metal ion binding;nucleic acid binding;regulation of transcription, DNA-dependent;transcription, DNA-templated;intracellular;nucleus;DNA binding;metal ion binding;nucleic acid binding	GO:0006355;GO:0006351;GO:0005622;GO:0005634;GO:0003677;GO:0046872;GO:0003676;GO:0006355;GO:0006351;GO:0005622;GO:0005634;GO:0003677;GO:0046872;GO:0003676
ENSG00000049618	Down	ARID1B	AT rich interactive domain 1B (SWI1-like) [Source:HGNC Symbol;Acc:18040]	cox2	K598R	21.9921	15.5269	-0.502214	-2.13053	0.0001	0.00153417	yes	chromatin-mediated maintenance of transcription;nervous system development;transcription, DNA-templated;SWI/SNF complex;intracellular membrane-bounded organelle;intracellular;nucleus;binding;transcription coactivator activity;DNA binding;protein binding;chromatin-mediated maintenance of transcription;nervous system development;transcription, DNA-templated;SWI/SNF complex;intracellular membrane-bo…	GO:0048096;GO:0007399;GO:0006351;GO:0016514;GO:0043231;GO:0005622;GO:0005634;GO:0005488;GO:0003713;GO:0003677;GO:0005515;GO:0048096;GO:0007399;GO:0006351;GO:0016514;GO:0043231;GO:0005622;GO:0005634;GO:0005488;GO:0003713;GO:0003677;GO:0005515;GO:0043231;GO:0005622;GO:0005634;GO:0005488;GO:0003677;GO:0043231;GO:0005622;GO:0005634;GO:0003677;GO:0005622;GO:0005634;GO:0003677;GO:0048096;GO:0007399;GO:…
ENSG00000171456	Down	ASXL1	additional sex combs like 1 (Drosophila) [Source:HGNC Symbol;Acc:18318]	cox2	K598R	69.074	48.7937	-0.501449	-2.15214	0.0017	0.0165877	yes	monoubiquitinated histone H2A deubiquitination;negative regulation of peroxisome proliferator activated receptor signaling pathway;positive regulation of retinoic acid receptor signaling pathway;response to retinoic acid;negative regulation of fat cell differentiation;negative regulation of retinoic acid receptor signaling pathway;bone development;positive regulation of transcription from RNA pol…	GO:0035522;GO:0035359;GO:0048386;GO:0032526;GO:0045599;GO:0048387;GO:0060348;GO:0045944;GO:0006351;GO:0000122;GO:0035359;GO:0048386;GO:0045599;GO:0048387;GO:0032526;GO:0000122;GO:0045944;GO:0035517;GO:0000790;GO:0000790;GO:0003713;GO:0042975;GO:0042974;GO:0003677;GO:0046872;GO:0005515;GO:0003714;GO:0042975;GO:0042974;GO:0003714;GO:0003713;GO:0005515;;GO:0006355;GO:0006351;;GO:0006355;GO:0006351;G…
ENSG00000263002	Down	ZNF234	zinc finger protein 234 [Source:HGNC Symbol;Acc:13027]	cox2	K598R	10.0764	7.12842	-0.499319	-1.95043	0.0012	0.0125358	yes	regulation of transcription, DNA-dependent;transcription, DNA-templated;intracellular;nucleus;DNA binding;metal ion binding;nucleic acid binding;regulation of transcription, DNA-dependent;transcription, DNA-templated;intracellular;nucleus;DNA binding;metal ion binding;nucleic acid binding;regulation of transcription, DNA-dependent;intracellular;nucleic acid binding	GO:0006355;GO:0006351;GO:0005622;GO:0005634;GO:0003677;GO:0046872;GO:0003676;GO:0006355;GO:0006351;GO:0005622;GO:0005634;GO:0003677;GO:0046872;GO:0003676;GO:0006355;GO:0005622;GO:0003676
ENSG00000005801	Down	ZNF195	zinc finger protein 195 [Source:HGNC Symbol;Acc:12986]	cox2	K598R	61.2465	43.3717	-0.497873	-2.22206	5e-05	0.00082665	yes	regulation of transcription, DNA-dependent;intracellular;nucleic acid binding;regulation of transcription, DNA-dependent;transcription, DNA-templated;intracellular;nucleus;DNA binding;metal ion binding;nucleic acid binding;zinc ion binding;regulation of transcription, DNA-dependent;transcription, DNA-templated;intracellular;nucleus;DNA binding;metal ion binding;nucleic acid binding;zinc ion bindi…	GO:0006355;GO:0005622;GO:0003676;GO:0006355;GO:0006351;GO:0005622;GO:0005634;GO:0003677;GO:0046872;GO:0003676;GO:0008270;GO:0006355;GO:0006351;GO:0005622;GO:0005634;GO:0003677;GO:0046872;GO:0003676;GO:0008270;GO:0006355;GO:0006351;GO:0005622;GO:0005634;GO:0003677;GO:0046872;GO:0003676;GO:0008270;GO:0006355;GO:0006351;GO:0005622;GO:0005634;GO:0003677;GO:0046872;GO:0003676;GO:0008270;GO:0006355;GO:…
ENSG00000136807	Down	CDK9	cyclin-dependent kinase 9 [Source:HGNC Symbol;Acc:1780]	cox2	K598R	51.6648	36.6196	-0.496565	-1.8454	0.0027	0.0239894	yes	protein phosphorylation;transferase activity, transferring phosphorus-containing groups;protein kinase activity;ATP binding;replication fork arrest;regulation of histone modification;regulation of DNA repair;positive regulation of viral transcription;transcription elongation from RNA polymerase II promoter;cellular response to cytokine stimulus;transforming growth factor beta receptor signaling p…	GO:0006468;GO:0016772;GO:0004672;GO:0005524;GO:0043111;GO:0031056;GO:0006282;GO:0050434;GO:0006368;GO:0071345;GO:0007179;GO:0071157;GO:0006367;GO:0006468;GO:0010467;GO:0016032;GO:0006281;GO:0006366;GO:0045944;GO:0008283;GO:0006351;GO:0008024;GO:0008023;GO:0005654;GO:0016605;GO:0043231;GO:0005737;GO:0005634;GO:0005634;GO:0008353;GO:0017069;GO:0016772;GO:0004693;GO:0044212;GO:0004713;GO:0003682;GO:…
ENSG00000130956	Down	HABP4	hyaluronan binding protein 4 [Source:HGNC Symbol;Acc:17062]	cox2	K598R	17.2462	12.2528	-0.493169	-2.33948	0.00015	0.00219345	yes	platelet degranulation;cellular response to mechanical stimulus;negative regulation of DNA binding;platelet activation;blood coagulation;regulation of transcription, DNA-dependent;transcription, DNA-templated;sarcomere;cytosol;extracellular region;cytoplasm;nucleus;protein binding;platelet degranulation;cellular response to mechanical stimulus;negative regulation of DNA binding;platelet activatio…	GO:0002576;GO:0071260;GO:0043392;GO:0030168;GO:0007596;GO:0006355;GO:0006351;GO:0030017;GO:0005829;GO:0005576;GO:0005737;GO:0005634;GO:0005515;GO:0002576;GO:0071260;GO:0043392;GO:0030168;GO:0007596;GO:0006355;GO:0006351;GO:0071260;GO:0030017;GO:0005829;GO:0005576;GO:0005737;GO:0005634;GO:0005737;GO:0005634;GO:0030017;GO:0005515;GO:0005515
ENSG00000171681	Down	ATF7IP	activating transcription factor 7 interacting protein [Source:HGNC Symbol;Acc:20092]	cox2	K598R	53.4761	37.997	-0.493009	-2.25747	0.00025	0.00339588	yes	negative regulation of transcription from RNA polymerase II promoter;transcription factor complex;ATPase activity;transcription corepressor activity;negative regulation of transcription from RNA polymerase II promoter;transcription factor complex;ATPase activity;transcription corepressor activity;regulation of RNA polymerase II transcriptional preinitiation complex assembly;modulation by virus of…	GO:0000122;GO:0005667;GO:0016887;GO:0003714;GO:0000122;GO:0005667;GO:0016887;GO:0003714;GO:0045898;GO:0019048;GO:0006306;GO:0045892;GO:0045893;GO:0006351;GO:0000122;GO:0005667;GO:0005634;GO:0016887;GO:0005515;GO:0003714;GO:0000122;GO:0005667;GO:0016887;GO:0005515;GO:0003714;GO:0000122;GO:0005667;GO:0016887;GO:0003714;GO:0000122;GO:0005667;GO:0016887;GO:0003714;GO:0000122;GO:0005667;GO:0016887;GO:…
ENSG00000198815	Down	FOXJ3	forkhead box J3 [Source:HGNC Symbol;Acc:29178]	cox2	K598R	24.0647	17.1744	-0.486657	-2.52553	0.00015	0.00219345	yes	;tissue development;embryo development;pattern specification process;regulation of transcription, DNA-dependent;positive regulation of transcription, DNA-dependent;transcription, DNA-templated;nucleus;DNA binding, bending;sequence-specific DNA binding;sequence-specific DNA binding transcription factor activity;tissue development;embryo development;pattern specification process;regulation of trans…	;GO:0009888;GO:0009790;GO:0007389;GO:0006355;GO:0045893;GO:0006351;GO:0005634;GO:0008301;GO:0043565;GO:0003700;GO:0009888;GO:0009790;GO:0007389;GO:0006355;GO:0045893;GO:0006351;GO:0005634;GO:0008301;GO:0043565;GO:0003700;GO:0006355;GO:0006351;GO:0005634;GO:0043565;GO:0003700;;GO:0006355;GO:0006351;GO:0005634;GO:0043565;GO:0003700;GO:0009888;GO:0009790;GO:0007389;GO:0006355;GO:0045893;GO:0006351;G…
ENSG00000120690	Down	ELF1	E74-like factor 1 (ets domain transcription factor) [Source:HGNC Symbol;Acc:3316]	cox2	K598R	21.4381	15.3222	-0.484559	-2.44466	0.00015	0.00219345	yes	regulation of cytokine production;regulation of transcription, DNA-dependent;negative regulation of T cell receptor signaling pathway;positive regulation of transcription, DNA-dependent;positive regulation of transcription from RNA polymerase II promoter;transcription, DNA-templated;cytoplasm;nucleus;sequence-specific DNA binding;protein binding;sequence-specific DNA binding transcription factor …	GO:0001817;GO:0006355;GO:0050860;GO:0045893;GO:0045944;GO:0006351;GO:0005737;GO:0005634;GO:0043565;GO:0005515;GO:0003700;GO:0001817;GO:0050860;GO:0005634;GO:0001817;GO:0006355;GO:0050860;GO:0045893;GO:0045944;GO:0006351;GO:0005737;GO:0005634;GO:0043565;GO:0005515;GO:0003700
ENSG00000065970	Down	FOXJ2	forkhead box J2 [Source:HGNC Symbol;Acc:24818]	cox2	K598R	13.3796	9.57882	-0.482117	-3.0063	5e-05	0.00082665	yes	tissue development;embryo development;pattern specification process;regulation of transcription, DNA-dependent;positive regulation of transcription, DNA-dependent;transcription, DNA-templated;nucleolus;nucleus;DNA binding, bending;sequence-specific DNA binding;sequence-specific DNA binding transcription factor activity;tissue development;embryo development;pattern specification process;regulation…	GO:0009888;GO:0009790;GO:0007389;GO:0006355;GO:0045893;GO:0006351;GO:0005730;GO:0005634;GO:0008301;GO:0043565;GO:0003700;GO:0009888;GO:0009790;GO:0007389;GO:0006355;GO:0045893;GO:0006351;GO:0005730;GO:0005634;GO:0008301;GO:0043565;GO:0003700
ENSG00000168066	Down	SF1	splicing factor 1 [Source:HGNC Symbol;Acc:12950]	cox2	K598R	404.226	289.479	-0.481705	-2.90037	5e-05	0.00082665	yes	mRNA 3'-splice site recognition;spliceosomal complex assembly;Leydig cell differentiation;male sex determination;cell cycle process;regulation of steroid biosynthetic process;mRNA splicing, via spliceosome;regulation of transcription, DNA-dependent;transcription, DNA-templated;negative regulation of smooth muscle cell proliferation;spliceosomal complex;ribosome;nucleus;nucleic acid binding;zinc i…	GO:0000389;GO:0000245;GO:0033327;GO:0030238;GO:0022402;GO:0050810;GO:0000398;GO:0006355;GO:0006351;GO:0048662;GO:0005681;GO:0005840;GO:0005634;GO:0003676;GO:0008270;GO:0003714;GO:0003723;GO:0000389;GO:0000245;GO:0033327;GO:0030238;GO:0022402;GO:0050810;GO:0000398;GO:0006355;GO:0006351;GO:0005681;GO:0005840;GO:0005634;GO:0003676;GO:0008270;GO:0003714;GO:0003723;GO:0000389;GO:0000245;GO:0033327;GO:…
ENSG00000129315	Down	CCNT1	cyclin T1 [Source:HGNC Symbol;Acc:1599]	cox2	K598R	32.7387	23.474	-0.479936	-2.28042	0.00085	0.00945964	yes	positive regulation of viral transcription;modulation by virus of host morphology or physiology;transcription elongation from RNA polymerase II promoter;regulation of cyclin-dependent protein serine/threonine kinase activity;transforming growth factor beta receptor signaling pathway;transcription initiation from RNA polymerase II promoter;protein phosphorylation;cell cycle;gene expression;viral p…	GO:0050434;GO:0019048;GO:0006368;GO:0000079;GO:0007179;GO:0006367;GO:0006468;GO:0007049;GO:0010467;GO:0016032;GO:0051301;GO:0006366;GO:0045944;GO:0006351;GO:0008024;GO:0005654;GO:0005634;GO:0005634;GO:0017069;GO:0044212;GO:0019901;GO:0003682;GO:0003677;GO:0005515;GO:0005515;GO:0000079;GO:0006355;GO:0019901
ENSG00000118482	Down	PHF3	PHD finger protein 3 [Source:HGNC Symbol;Acc:8921]	cox2	K598R	39.6607	28.4575	-0.478903	-2.26933	0.00035	0.00450968	yes	transcription, DNA-templated;nucleus;zinc ion binding;protein binding;zinc ion binding;protein binding;transcription, DNA-templated;nucleus;zinc ion binding;protein binding;zinc ion binding;protein binding;multicellular organismal development;transcription, DNA-templated;cellular_component;nucleus;zinc ion binding;protein binding;molecular_function;;;;;multicellular organismal development;transcr…	GO:0006351;GO:0005634;GO:0008270;GO:0005515;GO:0008270;GO:0005515;GO:0006351;GO:0005634;GO:0008270;GO:0005515;GO:0008270;GO:0005515;GO:0007275;GO:0006351;GO:0005575;GO:0005634;GO:0008270;GO:0005515;GO:0003674;;;;;GO:0007275;GO:0006351;GO:0005575;GO:0005634;GO:0008270;GO:0005515;GO:0003674
ENSG00000022840	Down	RNF10	ring finger protein 10 [Source:HGNC Symbol;Acc:10055]	cox2	K598R	426.642	308.652	-0.467046	-2.0882	0.00045	0.00558105	yes	;positive regulation of myelination;negative regulation of Schwann cell proliferation;positive regulation of transcription, DNA-dependent;positive regulation of transcription from RNA polymerase II promoter;transcription, DNA-templated;cytoplasm;nucleus;transcription regulatory region DNA binding;metal ion binding;zinc ion binding;protein binding;;;positive regulation of myelination;negative regu…	;GO:0031643;GO:0010626;GO:0045893;GO:0045944;GO:0006351;GO:0005737;GO:0005634;GO:0044212;GO:0046872;GO:0008270;GO:0005515;;;GO:0031643;GO:0010626;GO:0045893;GO:0045944;GO:0006351;GO:0005737;GO:0005634;GO:0044212;GO:0046872;GO:0008270;GO:0005515;;;GO:0046872;GO:0008270;GO:0005515;;GO:0031643;GO:0010626;GO:0045944;GO:0005634;GO:0044212;GO:0031643;GO:0010626;GO:0045944;GO:0005634;GO:0044212;GO:00316…
ENSG00000088038	Down	CNOT3	CCR4-NOT transcription complex, subunit 3 [Source:HGNC Symbol;Acc:7879]	cox2	K598R	59.1483	42.8094	-0.466409	-3.06054	5e-05	0.00082665	yes	trophectodermal cell differentiation;regulation of stem cell maintenance;gene silencing by RNA;regulation of translation;nuclear-transcribed mRNA poly(A) tail shortening;nuclear-transcribed mRNA catabolic process, deadenylation-dependent decay;mRNA metabolic process;RNA metabolic process;gene expression;regulation of transcription, DNA-dependent;transcription, DNA-templated;CCR4-NOT complex;cytop…	GO:0001829;GO:2000036;GO:0031047;GO:0006417;GO:0000289;GO:0000288;GO:0016071;GO:0016070;GO:0010467;GO:0006355;GO:0006351;GO:0030014;GO:0000932;GO:0005829;GO:0005737;GO:0005634;GO:0005515;GO:0001829;GO:2000036;GO:0031047;GO:0006417;GO:0000289;GO:0000288;GO:0016071;GO:0016070;GO:0010467;GO:0006355;GO:0006351;GO:2000036;GO:0030014;GO:0000932;GO:0005829;GO:0005737;GO:0005634;GO:0000932;GO:0005515;GO:…
ENSG00000116035	Down	VAX2	ventral anterior homeobox 2 [Source:HGNC Symbol;Acc:12661]	cox2	K598R	5.57169	4.04598	-0.461625	-1.63974	0.00495	0.0387079	yes	embryonic eye morphogenesis;ectoderm development;forebrain development;dorsal/ventral axis specification;retina development in camera-type eye;Wnt signaling pathway;regulation of transcription, DNA-dependent;visual perception;axonogenesis;transcription, DNA-templated;negative regulation of transcription from RNA polymerase II promoter;forebrain development;camera-type eye development;cytoplasm;nu…	GO:0048048;GO:0007398;GO:0030900;GO:0009950;GO:0060041;GO:0016055;GO:0006355;GO:0007601;GO:0007409;GO:0006351;GO:0000122;GO:0030900;GO:0043010;GO:0005737;GO:0005634;GO:0031490;GO:0000976;GO:0043565;GO:0003677;GO:0003700
ENSG00000165156	Down	ZHX1	zinc fingers and homeoboxes 1 [Source:HGNC Symbol;Acc:12871]	cox2	K598R	24.3427	17.6984	-0.459869	-1.68549	0.0037	0.0307309	yes	regulation of transcription, DNA-dependent;negative regulation of transcription, DNA-dependent;cell differentiation;transcription, DNA-templated;negative regulation of transcription from RNA polymerase II promoter;nucleus;sequence-specific DNA binding;protein heterodimerization activity;DNA binding;metal ion binding;protein binding;transcription corepressor activity;sequence-specific DNA binding …	GO:0006355;GO:0045892;GO:0030154;GO:0006351;GO:0000122;GO:0005634;GO:0043565;GO:0046982;GO:0003677;GO:0046872;GO:0005515;GO:0003714;GO:0003700;GO:0006355;GO:0045892;GO:0030154;GO:0006351;GO:0000122;GO:0005634;GO:0043565;GO:0046982;GO:0003677;GO:0046872;GO:0005515;GO:0003714;GO:0003700;;GO:0006355;GO:0045892;GO:0030154;GO:0006351;GO:0000122;GO:0005634;GO:0043565;GO:0046982;GO:0003677;GO:0046872;GO…
ENSG00000197579	Down	TOPORS	topoisomerase I binding, arginine/serine-rich, E3 ubiquitin protein ligase [Source:HGNC Symbol;Acc:21653]	cox2	K598R	12.486	9.09119	-0.457772	-2.17022	0.0005	0.00609342	yes	maintenance of protein location in nucleus;photoreceptor cell outer segment organization;retinal cone cell development;protein K48-linked ubiquitination;protein monoubiquitination;proteasome-mediated ubiquitin-dependent protein catabolic process;intrinsic apoptotic signaling pathway in response to DNA damage;positive regulation of ubiquitin-protein ligase activity;protein sumoylation;protein loca…	GO:0051457;GO:0035845;GO:0046549;GO:0070936;GO:0006513;GO:0043161;GO:0008630;GO:0051443;GO:0016925;GO:0034504;GO:0042127;GO:0010842;GO:0046548;GO:0006974;GO:0043066;GO:0045893;GO:0006511;GO:0006351;GO:0042771;GO:0000930;GO:0016607;GO:0005868;GO:0030496;GO:0032391;GO:0000922;GO:0005814;GO:0016605;GO:0036064;GO:0005634;GO:0032391;GO:0036064;GO:0044547;GO:0019789;GO:0004842;GO:0003677;GO:0046872;GO:…
ENSG00000127663	Down	KDM4B	lysine (K)-specific demethylase 4B [Source:HGNC Symbol;Acc:29136]	cox2	K598R	27.6378	20.1519	-0.455723	-1.91659	0.00435	0.034956	yes	;chromatin modification;regulation of transcription, DNA-dependent;transcription, DNA-templated;nucleus;dioxygenase activity;zinc ion binding;protein binding;chromatin modification;regulation of transcription, DNA-dependent;transcription, DNA-templated;nucleus;dioxygenase activity;zinc ion binding;protein binding;nucleus;zinc ion binding;protein binding;zinc ion binding;protein binding	;GO:0016568;GO:0006355;GO:0006351;GO:0005634;GO:0051213;GO:0008270;GO:0005515;GO:0016568;GO:0006355;GO:0006351;GO:0005634;GO:0051213;GO:0008270;GO:0005515;GO:0005634;GO:0008270;GO:0005515;GO:0008270;GO:0005515
ENSG00000147118	Down	ZNF182	zinc finger protein 182 [Source:HGNC Symbol;Acc:13001]	cox2	K598R	5.69368	4.15771	-0.453573	-1.80821	0.0033	0.0280615	yes	regulation of transcription, DNA-dependent;transcription, DNA-templated;intracellular;nucleus;DNA binding;metal ion binding;nucleic acid binding;regulation of transcription, DNA-dependent;transcription, DNA-templated;intracellular;nucleus;DNA binding;metal ion binding;nucleic acid binding;regulation of transcription, DNA-dependent;transcription, DNA-templated;intracellular;nucleus;DNA binding;met…	GO:0006355;GO:0006351;GO:0005622;GO:0005634;GO:0003677;GO:0046872;GO:0003676;GO:0006355;GO:0006351;GO:0005622;GO:0005634;GO:0003677;GO:0046872;GO:0003676;GO:0006355;GO:0006351;GO:0005622;GO:0005634;GO:0003677;GO:0046872;GO:0003676
ENSG00000141867	Down	BRD4	bromodomain containing 4 [Source:HGNC Symbol;Acc:13575]	cox2	K598R	90.6805	66.2326	-0.45325	-1.74023	0.00395	0.0323877	yes	negative regulation of DNA damage checkpoint;regulation of phosphorylation of RNA polymerase II C-terminal domain;regulation of transcription involved in G1/S transition of mitotic cell cycle;histone H4-K12 acetylation;histone H3-K14 acetylation;modulation by virus of host morphology or physiology;positive regulation of transcription elongation from RNA polymerase II promoter;positive regulation …	GO:2000002;GO:1901407;GO:0000083;GO:0043983;GO:0044154;GO:0019048;GO:0032968;GO:0010971;GO:0007059;GO:0050727;GO:0006338;GO:0001833;GO:0043388;GO:0006468;GO:0043123;GO:0006974;GO:0045944;GO:0006351;GO:0000790;GO:0000794;GO:0005694;GO:0005737;GO:0005634;GO:0005634;GO:0070577;GO:0002039;GO:0003682;GO:0003677;GO:0005515;GO:0005515;GO:2000002;GO:1901407;GO:0000083;GO:0043983;GO:0044154;GO:0019048;GO:…
ENSG00000080839	Down	RBL1	retinoblastoma-like 1 (p107) [Source:HGNC Symbol;Acc:9893]	cox2	K598R	30.2313	22.089	-0.452716	-2.33276	5e-05	0.00082665	yes	regulation of lipid kinase activity;modulation by virus of host morphology or physiology;chromatin modification;transforming growth factor beta receptor signaling pathway;regulation of cell cycle;transcription initiation from RNA polymerase II promoter;gene expression;mitotic cell cycle;positive regulation of transcription from RNA polymerase II promoter;transcription, DNA-templated;negative regu…	GO:0043550;GO:0019048;GO:0016568;GO:0007179;GO:0051726;GO:0006367;GO:0010467;GO:0000278;GO:0045944;GO:0006351;GO:0000122;GO:0005654;GO:0005667;GO:0005634;GO:0008134;GO:0005515;GO:0005515;GO:0043550;GO:0019048;GO:0016568;GO:0007179;GO:0051726;GO:0006367;GO:0010467;GO:0000278;GO:0045944;GO:0006351;GO:0000122;GO:0005654;GO:0005667;GO:0005634;GO:0008134;GO:0005515;GO:0051726;GO:0005634;GO:0051726;GO:…
ENSG00000183309	Down	ZNF623	zinc finger protein 623 [Source:HGNC Symbol;Acc:29084]	cox2	K598R	20.045	14.6949	-0.447921	-2.80927	5e-05	0.00082665	yes	regulation of transcription, DNA-dependent;transcription, DNA-templated;nucleus;DNA binding;metal ion binding;regulation of transcription, DNA-dependent;transcription, DNA-templated;nucleus;DNA binding;metal ion binding;regulation of transcription, DNA-dependent;transcription, DNA-templated;nucleus;DNA binding;metal ion binding	GO:0006355;GO:0006351;GO:0005634;GO:0003677;GO:0046872;GO:0006355;GO:0006351;GO:0005634;GO:0003677;GO:0046872;GO:0006355;GO:0006351;GO:0005634;GO:0003677;GO:0046872
ENSG00000174744	Down	BRMS1	breast cancer metastasis suppressor 1 [Source:HGNC Symbol;Acc:17262]	cox2	K598R	73.1553	53.6812	-0.446545	-2.93169	5e-05	0.00082665	yes	cellular process;protein binding;;positive regulation of anoikis;positive regulation of protein deacetylation;cellular process;negative regulation of NF-kappaB transcription factor activity;negative regulation of transcription, DNA-dependent;apoptotic process;transcription, DNA-templated;cytoplasm;nucleus;NF-kappaB binding;protein binding;;cellular process	GO:0009987;GO:0005515;;GO:2000210;GO:0090312;GO:0009987;GO:0032088;GO:0045892;GO:0006915;GO:0006351;GO:0005737;GO:0005634;GO:0051059;GO:0005515;;GO:0009987
ENSG00000196700	Down	ZNF512B	zinc finger protein 512B [Source:HGNC Symbol;Acc:29212]	cox2	K598R	21.5383	15.8083	-0.446225	-1.77562	0.0025	0.022586	yes	regulation of transcription, DNA-dependent;transcription, DNA-templated;nucleus;DNA binding;metal ion binding;regulation of transcription, DNA-dependent;transcription, DNA-templated;nucleus;DNA binding;metal ion binding;regulation of transcription, DNA-dependent;transcription, DNA-templated;nucleus;DNA binding;metal ion binding	GO:0006355;GO:0006351;GO:0005634;GO:0003677;GO:0046872;GO:0006355;GO:0006351;GO:0005634;GO:0003677;GO:0046872;GO:0006355;GO:0006351;GO:0005634;GO:0003677;GO:0046872
ENSG00000177606	Down	JUN	jun proto-oncogene [Source:HGNC Symbol;Acc:6204]	cox2	K598R	90.8602	66.7088	-0.445772	-3.23908	5e-05	0.00082665	yes	cellular response to potassium ion starvation;positive regulation by host of viral transcription;negative regulation by host of viral transcription;leading edge cell differentiation;toll-like receptor 5 signaling pathway;toll-like receptor TLR6:TLR2 signaling pathway;toll-like receptor TLR1:TLR2 signaling pathway;TRIF-dependent toll-like receptor signaling pathway;toll-like receptor 2 signaling p…	GO:0051365;GO:0043923;GO:0043922;GO:0035026;GO:0034146;GO:0038124;GO:0038123;GO:0035666;GO:0034134;GO:0031953;GO:0034162;GO:0034142;GO:0007184;GO:0045657;GO:0051403;GO:0031103;GO:0034166;GO:0030224;GO:0034138;GO:0002756;GO:0001774;GO:0002755;GO:0009314;GO:0051899;GO:0007623;GO:0032321;GO:0001836;GO:0060395;GO:0048146;GO:0051090;GO:0045740;GO:0002224;GO:0043525;GO:0007612;GO:0043524;GO:0043392;GO:…
ENSG00000114446	Down	IFT57	intraflagellar transport 57 homolog (Chlamydomonas) [Source:HGNC Symbol;Acc:17367]	cox2	K598R	99.2657	73.1123	-0.441182	-2.23015	0.00145	0.0145925	yes	activation of cysteine-type endopeptidase activity involved in apoptotic process;vesicle-mediated transport;regulation of transcription, DNA-dependent;regulation of apoptotic process;apoptotic process;transcription, DNA-templated;dendrite terminus;microtubule basal body;photoreceptor connecting cilium;Golgi apparatus;membrane;microtubule basal body;cilium;DNA binding;protein binding;protein bindi…	GO:0006919;GO:0016192;GO:0006355;GO:0042981;GO:0006915;GO:0006351;GO:0044292;GO:0005932;GO:0032391;GO:0005794;GO:0016020;GO:0005932;GO:0005929;GO:0003677;GO:0005515;GO:0005515;;
ENSG00000204713	Down	TRIM27	tripartite motif containing 27 [Source:HGNC Symbol;Acc:9975]	cox2	K598R	36.2202	26.7241	-0.438652	-1.77797	0.00445	0.0355726	yes	protein binding;negative regulation of interleukin-2 secretion;protein trimerization;negative regulation of gene expression, epigenetic;negative regulation of adaptive immune response;interferon-gamma secretion;negative regulation of calcium ion import;negative regulation of tumor necrosis factor production;negative regulation of protein kinase activity;spermatogenesis;protein ubiquitination;cell…	GO:0005515;GO:1900041;GO:0070206;GO:0045814;GO:0002820;GO:0072643;GO:0090281;GO:0032720;GO:0006469;GO:0007283;GO:0016567;GO:0008283;GO:0006351;GO:0000122;GO:0005654;GO:0031965;GO:0016605;GO:0005622;GO:0016020;GO:0005887;GO:0005737;GO:0005634;GO:0004714;GO:0004842;GO:0003677;GO:0046872;GO:0003676;GO:0008270;GO:0005515;GO:1900041;GO:0070206;GO:0045814;GO:0002820;GO:0072643;GO:0090281;GO:0032720;GO:…
ENSG00000121390	Down	PSPC1	paraspeckle component 1 [Source:HGNC Symbol;Acc:20320]	cox2	K598R	60.5574	44.7254	-0.43721	-2.47618	5e-05	0.00082665	yes	regulation of transcription, DNA-dependent;transcription, DNA-templated;paraspeckles;nuclear speck;nuclear matrix;nucleolus;cytoplasm;nucleus;nucleic acid binding;protein binding;RNA binding;nucleotide binding;regulation of transcription, DNA-dependent;transcription, DNA-templated;paraspeckles;nuclear speck;nuclear matrix;nucleolus;cytoplasm;nucleus;nucleic acid binding;protein binding;RNA bindin…	GO:0006355;GO:0006351;GO:0042382;GO:0016607;GO:0016363;GO:0005730;GO:0005737;GO:0005634;GO:0003676;GO:0005515;GO:0003723;GO:0000166;GO:0006355;GO:0006351;GO:0042382;GO:0016607;GO:0016363;GO:0005730;GO:0005737;GO:0005634;GO:0003676;GO:0005515;GO:0003723;GO:0000166;GO:0006355;GO:0006351;GO:0042382;GO:0016607;GO:0016363;GO:0005730;GO:0005737;GO:0005634;GO:0005654;GO:0003676;GO:0005515;GO:0003723;GO:…
ENSG00000179837	Down	RBM15B	RNA binding motif protein 15B [Source:HGNC Symbol;Acc:24303]	cox2	K598R	17.552	12.9831	-0.435	-2.48855	5e-05	0.00082665	yes	modulation by virus of host morphology or physiology;regulation of alternative mRNA splicing, via spliceosome;RNA splicing;mRNA processing;transcription, DNA-templated;nucleoplasm;nucleus;nucleic acid binding;protein binding;RNA binding;nucleotide binding	GO:0019048;GO:0000381;GO:0008380;GO:0006397;GO:0006351;GO:0005654;GO:0005634;GO:0003676;GO:0005515;GO:0003723;GO:0000166
ENSG00000162772	Down	ATF3	activating transcription factor 3 [Source:HGNC Symbol;Acc:785]	cox2	K598R	177.273	131.168	-0.434552	-2.59048	0.00015	0.00219345	yes	gluconeogenesis;response to stress;skeletal muscle cell differentiation;positive regulation of cell proliferation;regulation of transcription, DNA-dependent;negative regulation of transcription, DNA-dependent;nucleolus;nucleus;sequence-specific DNA binding;DNA binding;sequence-specific DNA binding transcription factor activity;activation of signaling protein activity involved in unfolded protein …	GO:0006094;GO:0006950;GO:0035914;GO:0008284;GO:0006355;GO:0045892;GO:0005730;GO:0005634;GO:0043565;GO:0003677;GO:0003700;GO:0006987;GO:0030968;GO:0044267;GO:0006094;GO:0006950;GO:0035914;GO:0008284;GO:0006355;GO:0045892;GO:0006351;GO:0005654;GO:0005730;GO:0005634;GO:0005634;GO:0042802;GO:0043565;GO:0003677;GO:0005515;GO:0003714;GO:0003700;GO:0006987;GO:0030968;GO:0044267;GO:0006094;GO:0035914;GO:…
ENSG00000110330	Down	BIRC2	baculoviral IAP repeat containing 2 [Source:HGNC Symbol;Acc:590]	cox2	K598R	39.61	29.3171	-0.434123	-1.77614	0.0052	0.040152	yes	;positive regulation of protein monoubiquitination;positive regulation of protein K48-linked ubiquitination;positive regulation of protein K63-linked ubiquitination;regulation of cysteine-type endopeptidase activity;regulation of RIG-I signaling pathway;regulation of toll-like receptor signaling pathway;regulation of nucleotide-binding oligomerization domain containing signaling pathway;NIK/NF-ka…	;GO:1902527;GO:1902524;GO:1902523;GO:2000116;GO:0039535;GO:0034121;GO:0070424;GO:0038061;GO:0060544;GO:0006921;GO:0035666;GO:0045088;GO:0034142;GO:0070266;GO:0034138;GO:0002756;GO:0050727;GO:0043161;GO:0002224;GO:0007166;GO:0051726;GO:0045595;GO:0042127;GO:0006355;GO:0000209;GO:0043123;GO:0043066;GO:0042981;GO:0006915;GO:0045087;GO:0006351;GO:0001890;GO:0035631;GO:0009898;GO:0005622;GO:0005829;GO…
ENSG00000204256	Down	BRD2	bromodomain containing 2 [Source:HGNC Symbol;Acc:1103]	cox2	K598R	520.207	385.279	-0.433181	-1.99858	0.00025	0.00339588	yes	chromatin modification;regulation of transcription from RNA polymerase II promoter;nucleosome assembly;spermatogenesis;transcription, DNA-templated;cytoplasm;nucleus;histone acetyl-lysine binding;chromatin binding;protein binding;;protein binding;chromatin modification;regulation of transcription from RNA polymerase II promoter;nucleosome assembly;spermatogenesis;transcription, DNA-templated;cyto…	GO:0016568;GO:0006357;GO:0006334;GO:0007283;GO:0006351;GO:0005737;GO:0005634;GO:0070577;GO:0003682;GO:0005515;;GO:0005515;GO:0016568;GO:0006357;GO:0006334;GO:0007283;GO:0006351;GO:0005737;GO:0005634;GO:0070577;GO:0003682;GO:0005515;GO:0005515;GO:0005515;GO:0005515;GO:0016568;GO:0006357;GO:0006334;GO:0007283;GO:0006351;GO:0005737;GO:0005634;GO:0070577;GO:0003682;GO:0005515;GO:0005515;GO:0005515;GO…
ENSG00000165632	Down	TAF3	TAF3 RNA polymerase II, TATA box binding protein (TBP)-associated factor, 140kDa [Source:HGNC Symbol;Acc:17303]	cox2	K598R	8.63304	6.39717	-0.432434	-2.80687	5e-05	0.00082665	yes	maintenance of protein location in nucleus;negative regulation of sequence-specific DNA binding transcription factor activity;transcription, DNA-templated;negative regulation of transcription from RNA polymerase II promoter;transcription factor TFIID complex;nucleus;nucleus;p53 binding;protein heterodimerization activity;zinc ion binding;protein binding;protein binding	GO:0051457;GO:0043433;GO:0006351;GO:0000122;GO:0005669;GO:0005634;GO:0005634;GO:0002039;GO:0046982;GO:0008270;GO:0005515;GO:0005515
ENSG00000168264	Down	IRF2BP2	interferon regulatory factor 2 binding protein 2 [Source:HGNC Symbol;Acc:21729]	cox2	K598R	94.9551	70.5288	-0.429033	-1.56813	0.00645	0.0473217	yes	regulation of transcription, DNA-dependent;transcription, DNA-templated;cytoplasm;nucleus;metal ion binding;regulation of transcription, DNA-dependent;transcription, DNA-templated;cytoplasm;nucleus;metal ion binding	GO:0006355;GO:0006351;GO:0005737;GO:0005634;GO:0046872;GO:0006355;GO:0006351;GO:0005737;GO:0005634;GO:0046872
ENSG00000138293	Down	NCOA4	nuclear receptor coactivator 4 [Source:HGNC Symbol;Acc:7671]	cox2	K598R	107.71	80.2238	-0.425048	-2.3569	5e-05	0.00082665	yes	androgen receptor signaling pathway;response to hormone;male gonad development;positive regulation of transcription, DNA-dependent;transcription, DNA-templated;nucleus;androgen receptor binding;transcription coactivator activity;androgen receptor signaling pathway;response to hormone;male gonad development;positive regulation of transcription, DNA-dependent;transcription, DNA-templated;nucleus;an…	GO:0030521;GO:0009725;GO:0008584;GO:0045893;GO:0006351;GO:0005634;GO:0050681;GO:0003713;GO:0030521;GO:0009725;GO:0008584;GO:0045893;GO:0006351;GO:0005634;GO:0050681;GO:0003713;;;GO:0030521;GO:0009725;GO:0008584;GO:0045893;GO:0006351;GO:0005634;GO:0050681;GO:0003713;GO:0030521;GO:0009725;GO:0008584;GO:0045893;GO:0006351;GO:0005634;GO:0050681;GO:0003713;GO:0030521;GO:0009725;GO:0008584;GO:0045893;G…
ENSG00000166313	Down	APBB1	amyloid beta (A4) precursor protein-binding, family B, member 1 (Fe65) [Source:HGNC Symbol;Acc:581]	cox2	K598R	59.7062	44.4748	-0.424893	-1.70033	0.00485	0.0380758	yes	protein binding;protein binding;negative regulation of thymidylate synthase biosynthetic process;histone H4 acetylation;positive regulation of DNA repair;visual learning;double-strand break repair;negative regulation of neuron differentiation;extracellular matrix organization;cell cycle arrest;positive regulation of apoptotic process;signal transduction;regulation of transcription, DNA-dependent;…	GO:0005515;GO:0005515;GO:0050760;GO:0043967;GO:0045739;GO:0008542;GO:0006302;GO:0045665;GO:0030198;GO:0007050;GO:0043065;GO:0007165;GO:0006355;GO:0007409;GO:0030308;GO:0006974;GO:0045893;GO:0001764;GO:0006915;GO:0007411;GO:0045944;GO:0006351;GO:0050760;GO:0007050;GO:0006974;GO:0030308;GO:0006355;GO:0016607;GO:0030426;GO:0045202;GO:0030027;GO:0005737;GO:0005886;GO:0005634;GO:0005634;GO:0005737;GO:…
ENSG00000272333	Down		Histone-lysine N-methyltransferase 2B [Source:UniProtKB/Swiss-Prot;Acc:Q9UMN6]	cox2	K598R	16.9171	12.6221	-0.422536	-2.9419	5e-05	0.00082665	yes	oocyte differentiation;regulation of histone H3-K4 methylation;gene silencing;chromatin-mediated maintenance of transcription;ovulation;histone H3-K4 trimethylation;histone H3-K4 methylation;ovarian follicle development;regulation of transcription, DNA-dependent;transcription, DNA-templated;histone methyltransferase complex;nucleus;histone methyltransferase activity (H3-K4 specific);DNA binding;z…	GO:0009994;GO:0051569;GO:0016458;GO:0048096;GO:0030728;GO:0080182;GO:0051568;GO:0001541;GO:0006355;GO:0006351;GO:0035097;GO:0005634;GO:0042800;GO:0003677;GO:0008270;GO:0005515;GO:0003700;GO:0009994;GO:0051569;GO:0016458;GO:0048096;GO:0030728;GO:0080182;GO:0051568;GO:0001541;GO:0006355;GO:0006351;GO:0034968;GO:0035097;GO:0005634;GO:0042800;GO:0003677;GO:0008270;GO:0005515;GO:0003700;
ENSG00000066422	Down	ZBTB11	zinc finger and BTB domain containing 11 [Source:HGNC Symbol;Acc:16740]	cox2	K598R	12.4705	9.31553	-0.420815	-2.12243	0.0004	0.00504276	yes	regulation of transcription, DNA-dependent;transcription, DNA-templated;biological_process;nucleus;DNA binding;metal ion binding;protein binding;molecular_function;	GO:0006355;GO:0006351;GO:0008150;GO:0005634;GO:0003677;GO:0046872;GO:0005515;GO:0003674;
ENSG00000067082	Down	KLF6	Kruppel-like factor 6 [Source:HGNC Symbol;Acc:2235]	cox2	K598R	34.1814	25.553	-0.419719	-1.71575	0.0032	0.0274027	yes	B cell differentiation;cytokine-mediated signaling pathway;regulation of transcription, DNA-dependent;positive regulation of transcription, DNA-dependent;transcription, DNA-templated;cytoplasm;nucleus;nucleus;DNA binding;metal ion binding;B cell differentiation;cytokine-mediated signaling pathway;regulation of transcription, DNA-dependent;positive regulation of transcription, DNA-dependent;transc…	GO:0030183;GO:0019221;GO:0006355;GO:0045893;GO:0006351;GO:0005737;GO:0005634;GO:0005634;GO:0003677;GO:0046872;GO:0030183;GO:0019221;GO:0006355;GO:0045893;GO:0006351;GO:0005737;GO:0005634;GO:0003677;GO:0046872;GO:0030183;GO:0019221;GO:0006355;GO:0045893;GO:0006351;GO:0005737;GO:0005634;GO:0003677;GO:0046872
ENSG00000130818	Down	ZNF426	zinc finger protein 426 [Source:HGNC Symbol;Acc:20725]	cox2	K598R	16.8672	12.6559	-0.414415	-1.65036	0.00425	0.0343422	yes	regulation of transcription, DNA-dependent;transcription, DNA-templated;intracellular;nucleus;DNA binding;metal ion binding;nucleic acid binding;regulation of transcription, DNA-dependent;transcription, DNA-templated;intracellular;nucleus;DNA binding;metal ion binding;nucleic acid binding;regulation of transcription, DNA-dependent;intracellular;DNA binding;metal ion binding;nucleic acid binding;r…	GO:0006355;GO:0006351;GO:0005622;GO:0005634;GO:0003677;GO:0046872;GO:0003676;GO:0006355;GO:0006351;GO:0005622;GO:0005634;GO:0003677;GO:0046872;GO:0003676;GO:0006355;GO:0005622;GO:0003677;GO:0046872;GO:0003676;GO:0006355;GO:0005622;GO:0003676
ENSG00000182973	Down	CNOT10	CCR4-NOT transcription complex, subunit 10 [Source:HGNC Symbol;Acc:23817]	cox2	K598R	84.4864	63.4302	-0.413548	-1.96713	0.0042	0.034035	yes	gene silencing by RNA;regulation of translation;nuclear-transcribed mRNA poly(A) tail shortening;nuclear-transcribed mRNA catabolic process, deadenylation-dependent decay;mRNA metabolic process;RNA metabolic process;gene expression;regulation of transcription, DNA-dependent;transcription, DNA-templated;CCR4-NOT complex;cytosol;nucleus;protein binding;gene silencing by RNA;regulation of translatio…	GO:0031047;GO:0006417;GO:0000289;GO:0000288;GO:0016071;GO:0016070;GO:0010467;GO:0006355;GO:0006351;GO:0030014;GO:0005829;GO:0005634;GO:0005515;GO:0031047;GO:0006417;GO:0000289;GO:0000288;GO:0016071;GO:0016070;GO:0010467;GO:0006355;GO:0006351;GO:0030014;GO:0005829;GO:0005634;GO:0005515;GO:0005515;;;;GO:0031047;GO:0006417;GO:0000289;GO:0000288;GO:0016071;GO:0016070;GO:0010467;GO:0006355;GO:0006351;…
ENSG00000196199	Down	MPHOSPH8	M-phase phosphoprotein 8 [Source:HGNC Symbol;Acc:29810]	cox2	K598R	32.9087	24.8666	-0.40426	-2.16862	0.00175	0.0169838	yes	regulation of DNA methylation;cell cycle;negative regulation of transcription, DNA-dependent;transcription, DNA-templated;nuclear nucleosome;nuclear heterochromatin;nucleolus;cytoplasm;plasma membrane;nucleus;methylated histone residue binding;protein binding;;regulation of DNA methylation;cell cycle;negative regulation of transcription, DNA-dependent;transcription, DNA-templated;nuclear nucleoso…	GO:0044030;GO:0007049;GO:0045892;GO:0006351;GO:0000788;GO:0005720;GO:0005730;GO:0005737;GO:0005886;GO:0005634;GO:0035064;GO:0005515;;GO:0044030;GO:0007049;GO:0045892;GO:0006351;GO:0000788;GO:0005720;GO:0005730;GO:0005737;GO:0005886;GO:0005634;GO:0035064;GO:0005515
ENSG00000131263	Down	RLIM	ring finger protein, LIM domain interacting [Source:HGNC Symbol;Acc:13429]	cox2	K598R	32.5801	24.6865	-0.400268	-2.42873	5e-05	0.00082665	yes	random inactivation of X chromosome;negative regulation of sequence-specific DNA binding transcription factor activity;negative regulation of transcription, DNA-dependent;protein ubiquitination;ubiquitin-dependent protein catabolic process;transcription, DNA-templated;negative regulation of transcription from RNA polymerase II promoter;random inactivation of X chromosome;protein ubiquitination;ub…	GO:0060816;GO:0043433;GO:0045892;GO:0016567;GO:0006511;GO:0006351;GO:0000122;GO:0060816;GO:0016567;GO:0006511;GO:0017053;GO:0005737;GO:0005634;GO:0005634;GO:0004842;GO:0046872;GO:0008270;GO:0005515;GO:0003714;GO:0004842;GO:0060816;GO:0043433;GO:0045892;GO:0016567;GO:0006511;GO:0006351;GO:0000122;GO:0017053;GO:0005737;GO:0005634;GO:0004842;GO:0046872;GO:0008270;GO:0005515;GO:0003714
ENSG00000101126	Down	ADNP	activity-dependent neuroprotector homeobox [Source:HGNC Symbol;Acc:15766]	cox2	K598R	54.6502	41.4428	-0.399105	-1.84947	0.00415	0.0337123	yes	negative regulation of neuron apoptotic process;regulation of transcription, DNA-dependent;transcription, DNA-templated;extracellular space;nucleus;chromatin binding;sequence-specific DNA binding;DNA binding;metal ion binding;protein binding;sequence-specific DNA binding transcription factor activity;negative regulation of neuron apoptotic process;regulation of transcription, DNA-dependent;transc…	GO:0043524;GO:0006355;GO:0006351;GO:0005615;GO:0005634;GO:0003682;GO:0043565;GO:0003677;GO:0046872;GO:0005515;GO:0003700;GO:0043524;GO:0006355;GO:0006351;GO:0005615;GO:0005634;GO:0003682;GO:0043565;GO:0003677;GO:0046872;GO:0005515;GO:0003700;GO:0043524;GO:0006355;GO:0006351;GO:0005615;GO:0005634;GO:0003682;GO:0043565;GO:0003677;GO:0046872;GO:0005515;GO:0003700;GO:0005515;GO:0043524;GO:0006355;GO:…
ENSG00000178229	Down	ZNF543	zinc finger protein 543 [Source:HGNC Symbol;Acc:25281]	cox2	K598R	10.1756	7.73246	-0.39612	-2.5535	0.0001	0.00153417	yes	regulation of transcription, DNA-dependent;transcription, DNA-templated;intracellular;nucleus;DNA binding;metal ion binding;nucleic acid binding	GO:0006355;GO:0006351;GO:0005622;GO:0005634;GO:0003677;GO:0046872;GO:0003676
ENSG00000116793	Down	PHTF1	putative homeodomain transcription factor 1 [Source:HGNC Symbol;Acc:8939]	cox2	K598R	24.6552	18.8445	-0.387755	-1.78208	0.0047	0.0371526	yes	;;transcription, DNA-templated;nucleus;cis-Golgi network;endoplasmic reticulum;DNA binding;sequence-specific DNA binding transcription factor activity;transcription, DNA-templated;nucleus;DNA binding;sequence-specific DNA binding transcription factor activity;;;transcription, DNA-templated;nucleus;DNA binding;sequence-specific DNA binding transcription factor activity;;DNA binding	;;GO:0006351;GO:0005634;GO:0005801;GO:0005783;GO:0003677;GO:0003700;GO:0006351;GO:0005634;GO:0003677;GO:0003700;;;GO:0006351;GO:0005634;GO:0003677;GO:0003700;;GO:0003677
ENSG00000196081	Down	ZNF724P	zinc finger protein 724, pseudogene [Source:HGNC Symbol;Acc:32460]	cox2	K598R	12.9583	9.92296	-0.385032	-1.67063	0.0068	0.0492053	yes	regulation of transcription, DNA-dependent;transcription, DNA-templated;intracellular;nucleus;DNA binding;metal ion binding;nucleic acid binding;regulation of transcription, DNA-dependent;intracellular;nucleic acid binding;regulation of transcription, DNA-dependent;intracellular;nucleic acid binding	GO:0006355;GO:0006351;GO:0005622;GO:0005634;GO:0003677;GO:0046872;GO:0003676;GO:0006355;GO:0005622;GO:0003676;GO:0006355;GO:0005622;GO:0003676
ENSG00000189298	Down	ZKSCAN3	zinc finger with KRAB and SCAN domains 3 [Source:HGNC Symbol;Acc:13853]	cox2	K598R	7.13764	5.47236	-0.383284	-1.70273	0.0035	0.0293892	yes	negative regulation of cellular senescence;lysosome organization;negative regulation of autophagy;regulation of transcription, DNA-dependent;negative regulation of transcription, DNA-dependent;autophagy;positive regulation of transcription, DNA-dependent;transcription, DNA-templated;intracellular;cytoplasm;nucleus;chromatin binding;sequence-specific DNA binding;DNA binding;metal ion binding;nucle…	GO:2000773;GO:0007040;GO:0010507;GO:0006355;GO:0045892;GO:0006914;GO:0045893;GO:0006351;GO:0005622;GO:0005737;GO:0005634;GO:0003682;GO:0043565;GO:0003677;GO:0046872;GO:0003676;GO:0003700;GO:2000773;GO:0007040;GO:0010507;GO:0006355;GO:0045892;GO:0006914;GO:0045893;GO:0006351;GO:0005622;GO:0005737;GO:0005634;GO:0003682;GO:0043565;GO:0003677;GO:0046872;GO:0003676;GO:0003700;GO:2000773;GO:0007040;GO:…
ENSG00000136045	Down	PWP1	PWP1 homolog (S. cerevisiae) [Source:HGNC Symbol;Acc:17015]	cox2	K598R	67.0328	51.517	-0.37982	-1.89696	0.001	0.0107711	yes	transcription, DNA-templated;nucleus;protein binding;;;protein binding	GO:0006351;GO:0005634;GO:0005515;;;GO:0005515
ENSG00000123268	Down	ATF1	activating transcription factor 1 [Source:HGNC Symbol;Acc:783]	cox2	K598R	57.5392	44.3722	-0.37489	-1.82378	0.0016	0.0157981	yes	regulation of transcription, DNA-dependent;transcription factor complex;nucleus;DNA binding;protein binding;sequence-specific DNA binding transcription factor activity;;toll-like receptor 5 signaling pathway;toll-like receptor TLR6:TLR2 signaling pathway;toll-like receptor TLR1:TLR2 signaling pathway;TRIF-dependent toll-like receptor signaling pathway;toll-like receptor 2 signaling pathway;neurot…	GO:0006355;GO:0005667;GO:0005634;GO:0003677;GO:0005515;GO:0003700;;GO:0034146;GO:0038124;GO:0038123;GO:0035666;GO:0034134;GO:0048011;GO:0034162;GO:0034142;GO:0051403;GO:0034166;GO:0034138;GO:0002756;GO:0002755;GO:0002224;GO:0006355;GO:0045087;GO:0006351;GO:0045944;GO:0045740;GO:0032025;GO:0014070;GO:0043623;GO:0010976;GO:0005654;GO:0005667;GO:0005634;GO:0043565;GO:0003677;GO:0005515;GO:0003700;GO…
ENSG00000108788	Down	MLX	MLX, MAX dimerization protein [Source:HGNC Symbol;Acc:11645]	cox2	K598R	38.4475	29.7461	-0.370192	-2.0956	0.002	0.0189324	yes	positive regulation of cellular metabolic process;energy reserve metabolic process;nucleocytoplasmic transport;regulation of transcription, DNA-dependent;negative regulation of transcription, DNA-dependent;small molecule metabolic process;transcription, DNA-templated;cytoplasm;nucleus;transcription factor binding;protein dimerization activity;protein heterodimerization activity;DNA binding;protei…	GO:0031325;GO:0006112;GO:0006913;GO:0006355;GO:0045892;GO:0044281;GO:0006351;GO:0005737;GO:0005634;GO:0008134;GO:0046983;GO:0046982;GO:0003677;GO:0042803;GO:0003700;GO:0031325;GO:0006112;GO:0006913;GO:0006355;GO:0045892;GO:0044281;GO:0006351;GO:0005737;GO:0005634;GO:0005634;GO:0005737;GO:0008134;GO:0046983;GO:0046982;GO:0003677;GO:0042803;GO:0003700;GO:0031325;GO:0006112;GO:0006913;GO:0006355;GO:…
ENSG00000140320	Down	BAHD1	bromo adjacent homology domain containing 1 [Source:HGNC Symbol;Acc:29153]	cox2	K598R	11.1063	8.60163	-0.36869	-1.59558	0.00645	0.0473217	yes	heterochromatin assembly;negative regulation of transcription, DNA-dependent;transcription, DNA-templated;chromatin silencing complex;chromosome;chromatin binding;DNA binding;protein binding;heterochromatin assembly;negative regulation of transcription, DNA-dependent;transcription, DNA-templated;chromatin silencing complex;chromosome;chromatin binding;DNA binding;protein binding;heterochromatin a…	GO:0031507;GO:0045892;GO:0006351;GO:0005677;GO:0005694;GO:0003682;GO:0003677;GO:0005515;GO:0031507;GO:0045892;GO:0006351;GO:0005677;GO:0005694;GO:0003682;GO:0003677;GO:0005515;GO:0031507;GO:0045892;GO:0006351;GO:0005677;GO:0005694;GO:0003682;GO:0003677;GO:0005515
ENSG00000076924	Down	XAB2	XPA binding protein 2 [Source:HGNC Symbol;Acc:14089]	cox2	K598R	27.9557	21.67	-0.367445	-1.78783	0.00155	0.0153988	yes	transcription-coupled nucleotide-excision repair;blastocyst development;RNA processing;mRNA splicing, via spliceosome;DNA repair;nucleotide-excision repair;transcription, DNA-templated;catalytic step 2 spliceosome;nucleoplasm;intracellular;nucleus;protein binding;blastocyst development;RNA processing;intracellular;protein binding	GO:0006283;GO:0001824;GO:0006396;GO:0000398;GO:0006281;GO:0006289;GO:0006351;GO:0071013;GO:0005654;GO:0005622;GO:0005634;GO:0005515;GO:0001824;GO:0006396;GO:0005622;GO:0005515
ENSG00000213799	Down	ZNF845	zinc finger protein 845 [Source:HGNC Symbol;Acc:25112]	cox2	K598R	4.90866	3.81299	-0.364406	-1.6505	0.0025	0.022586	yes	regulation of transcription, DNA-dependent;intracellular;nucleic acid binding;regulation of transcription, DNA-dependent;transcription, DNA-templated;intracellular;nucleus;DNA binding;metal ion binding;nucleic acid binding;regulation of transcription, DNA-dependent;transcription, DNA-templated;intracellular;nucleus;DNA binding;metal ion binding;nucleic acid binding	GO:0006355;GO:0005622;GO:0003676;GO:0006355;GO:0006351;GO:0005622;GO:0005634;GO:0003677;GO:0046872;GO:0003676;GO:0006355;GO:0006351;GO:0005622;GO:0005634;GO:0003677;GO:0046872;GO:0003676
ENSG00000111676	Down	ATN1	atrophin 1 [Source:HGNC Symbol;Acc:3033]	cox2	K598R	60.841	47.4464	-0.358745	-2.29892	0.00015	0.00219345	yes	maintenance of cell polarity;toxin metabolic process;neuron apoptotic process;cell migration;central nervous system development;transcription, DNA-templated;negative regulation of transcription from RNA polymerase II promoter;negative regulation of transcription from RNA polymerase II promoter;nuclear matrix;cell junction;perinuclear region of cytoplasm;cytoplasm;nucleus;nucleus;cytoplasm;toxin r…	GO:0030011;GO:0009404;GO:0051402;GO:0016477;GO:0007417;GO:0006351;GO:0000122;GO:0000122;GO:0016363;GO:0030054;GO:0048471;GO:0005737;GO:0005634;GO:0005634;GO:0005737;GO:0050827;GO:0019904;GO:0005515;GO:0003714;GO:0003714;GO:0005515;GO:0030011;GO:0009404;GO:0051402;GO:0016477;GO:0007417;GO:0006351;GO:0000122;GO:0016363;GO:0030054;GO:0048471;GO:0005737;GO:0005634;GO:0050827;GO:0019904;GO:0005515;GO:…
ENSG00000139154	Down	AEBP2	AE binding protein 2 [Source:HGNC Symbol;Acc:24051]	cox2	K598R	42.5235	33.328	-0.351524	-1.69691	0.0044	0.0352532	yes	regulation of transcription, DNA-dependent;ESC/E(Z) complex;DNA binding;metal ion binding;transcription corepressor activity;regulation of transcription, DNA-dependent;ESC/E(Z) complex;DNA binding;metal ion binding;transcription corepressor activity;chromatin modification;regulation of transcription, DNA-dependent;transcription, DNA-templated;ESC/E(Z) complex;nucleus;DNA binding;metal ion binding…	GO:0006355;GO:0035098;GO:0003677;GO:0046872;GO:0003714;GO:0006355;GO:0035098;GO:0003677;GO:0046872;GO:0003714;GO:0016568;GO:0006355;GO:0006351;GO:0035098;GO:0005634;GO:0003677;GO:0046872;GO:0003714;GO:0016568;GO:0006355;GO:0006351;GO:0035098;GO:0003677;GO:0046872;GO:0003714;GO:0016568;GO:0006355;GO:0006351;GO:0035098;GO:0003677;GO:0046872;GO:0003714;;
ENSG00000143614	Down	GATAD2B	GATA zinc finger domain containing 2B [Source:HGNC Symbol;Acc:30778]	cox2	K598R	16.7773	13.1842	-0.347705	-2.53839	5e-05	0.00082665	yes	regulation of transcription, DNA-dependent;transcription, DNA-templated;nuclear speck;nucleus;sequence-specific DNA binding;zinc ion binding;sequence-specific DNA binding transcription factor activity	GO:0006355;GO:0006351;GO:0016607;GO:0005634;GO:0043565;GO:0008270;GO:0003700
ENSG00000121864	Down	ZNF639	zinc finger protein 639 [Source:HGNC Symbol;Acc:30950]	cox2	K598R	36.7515	29.0305	-0.340234	-1.65494	0.0032	0.0274027	yes	positive regulation by host of viral transcription;negative regulation by host of viral transcription;viral entry into host cell;positive regulation of cell growth;negative regulation of transcription, DNA-dependent;transcription, DNA-templated;nucleus;transcription regulatory region DNA binding;protein self-association;metal ion binding;protein binding;sequence-specific DNA binding transcription…	GO:0043923;GO:0043922;GO:0046718;GO:0030307;GO:0045892;GO:0006351;GO:0005634;GO:0044212;GO:0043621;GO:0046872;GO:0005515;GO:0003700;;;GO:0043923;GO:0043922;GO:0046718;GO:0030307;GO:0045892;GO:0006351;GO:0005634;GO:0044212;GO:0043621;GO:0046872;GO:0005515;GO:0003700;GO:0046872;GO:0043923;GO:0043922;GO:0046718;GO:0030307;GO:0045892;GO:0006351;GO:0005634;GO:0044212;GO:0043621;GO:0046872;GO:0005515;G…
ENSG00000117751	Down	PPP1R8	protein phosphatase 1, regulatory subunit 8 [Source:HGNC Symbol;Acc:9296]	cox2	K598R	48.5677	38.6308	-0.330246	-2.1014	0.0008	0.00904845	yes	RNA catabolic process;RNA splicing;mRNA processing;regulation of transcription, DNA-dependent;cell proliferation;transcription, DNA-templated;nuclear speck;spliceosomal complex;cytoplasm;nucleus;ribonuclease E activity;protein serine/threonine phosphatase inhibitor activity;protein phosphatase type 1 regulator activity;endonuclease activity;DNA binding;protein binding;RNA binding;RNA catabolic pr…	GO:0006401;GO:0008380;GO:0006397;GO:0006355;GO:0008283;GO:0006351;GO:0016607;GO:0005681;GO:0005737;GO:0005634;GO:0008995;GO:0004865;GO:0008599;GO:0004519;GO:0003677;GO:0005515;GO:0003723;GO:0006401;GO:0008380;GO:0006397;GO:0006355;GO:0008283;GO:0006351;GO:0016607;GO:0005681;GO:0005737;GO:0005634;GO:0008995;GO:0004865;GO:0008599;GO:0004519;GO:0003677;GO:0005515;GO:0003723;GO:0006401;GO:0008380;GO:…
ENSG00000118689	Down	FOXO3	forkhead box O3 [Source:HGNC Symbol;Acc:3821]	cox2	K598R	9.7187	7.74379	-0.327723	-2.12175	0.0003	0.00397189	yes	neurotrophin TRK receptor signaling pathway;positive regulation of erythrocyte differentiation;epidermal growth factor receptor signaling pathway;DNA damage response, signal transduction by p53 class mediator;antral ovarian follicle growth;initiation of primordial ovarian follicle growth;ovulation from ovarian follicle;fibroblast growth factor receptor signaling pathway;positive regulation of neu…	GO:0048011;GO:0045648;GO:0007173;GO:0030330;GO:0001547;GO:0001544;GO:0001542;GO:0008543;GO:0043525;GO:0001556;GO:0042127;GO:0009888;GO:0009790;GO:0008286;GO:0007389;GO:0006417;GO:0048015;GO:0006355;GO:0042593;GO:0006974;GO:0045893;GO:0006915;GO:0045087;GO:0038095;GO:0045944;GO:0006351;GO:0000122;GO:0005654;GO:0005829;GO:0016020;GO:0005737;GO:0005634;GO:0019901;GO:0008301;GO:0043565;GO:0003677;GO:…
ENSG00000159263	Down	SIM2	single-minded family bHLH transcription factor 2 [Source:HGNC Symbol;Acc:10883]	cox2	K598R	15.0864	12.0224	-0.327513	-1.69793	0.0026	0.0233093	yes	lung development;nervous system development;embryonic pattern specification;signal transduction;regulation of transcription, DNA-dependent;cell differentiation;transcription, DNA-templated;negative regulation of transcription from RNA polymerase II promoter;negative regulation of transcription, DNA-dependent;nucleus;nucleus;protein dimerization activity;protein heterodimerization activity;signal …	GO:0030324;GO:0007399;GO:0009880;GO:0007165;GO:0006355;GO:0030154;GO:0006351;GO:0000122;GO:0045892;GO:0005634;GO:0005634;GO:0046983;GO:0046982;GO:0004871;GO:0003677;GO:0005515;GO:0003700;GO:0007165;GO:0006355;GO:0005634;GO:0004871;GO:0003677;GO:0005515;GO:0003700;GO:0007165;GO:0006355;GO:0004871;GO:0030324;GO:0007399;GO:0009880;GO:0007165;GO:0006355;GO:0030154;GO:0006351;GO:0000122;GO:0005634;GO:…
ENSG00000153046	Down	CDYL	chromodomain protein, Y-like [Source:HGNC Symbol;Acc:1811]	cox2	K598R	22.8479	18.3585	-0.315617	-1.66673	0.0057	0.043021	yes	metabolic process;regulation of transcription, DNA-dependent;spermatogenesis;transcription, DNA-templated;nucleus;histone acetyltransferase activity;methylated histone residue binding;catalytic activity;protein binding;transcription corepressor activity;metabolic process;catalytic activity;metabolic process;regulation of transcription, DNA-dependent;spermatogenesis;transcription, DNA-templated;nu…	GO:0008152;GO:0006355;GO:0007283;GO:0006351;GO:0005634;GO:0004402;GO:0035064;GO:0003824;GO:0005515;GO:0003714;GO:0008152;GO:0003824;GO:0008152;GO:0006355;GO:0007283;GO:0006351;GO:0005634;GO:0004402;GO:0035064;GO:0003824;GO:0005515;GO:0003714;GO:0008152;GO:0006355;GO:0007283;GO:0006351;GO:0005634;GO:0004402;GO:0035064;GO:0003824;GO:0005515;GO:0003714;GO:0008152;GO:0006355;GO:0007283;GO:0006351;GO:…
ENSG00000096401	Down	CDC5L	cell division cycle 5-like [Source:HGNC Symbol;Acc:1743]	cox2	K598R	31.6778	25.5735	-0.308822	-2.28424	0.00025	0.00339588	yes	mRNA splicing, via spliceosome;cell cycle;regulation of transcription, DNA-dependent;transcription, DNA-templated;RNA splicing;mRNA splicing, via spliceosome;Prp19 complex;catalytic step 2 spliceosome;nuclear speck;nucleolus;cytoplasm;nucleus;nucleus;nuclear speck;WD40-repeat domain binding;chromatin binding;DNA binding;protein binding;RNA binding;protein domain specific binding	GO:0000398;GO:0007049;GO:0006355;GO:0006351;GO:0008380;GO:0000398;GO:0000974;GO:0071013;GO:0016607;GO:0005730;GO:0005737;GO:0005634;GO:0005634;GO:0016607;GO:0071987;GO:0003682;GO:0003677;GO:0005515;GO:0003723;GO:0019904
ENSG00000131165	Down	CHMP1A	charged multivesicular body protein 1A [Source:HGNC Symbol;Acc:8740]	cox2	K598R	53.3357	43.1858	-0.304545	-1.82737	0.00515	0.0398588	yes	negative regulation of transcription by glucose;gene silencing;mitotic chromosome condensation;vesicle-mediated transport;cytokinesis;protein transport;negative regulation of transcription, DNA-dependent;transcription, DNA-templated;nuclear matrix;condensed nuclear chromosome;microtubule organizing center;early endosome;endomembrane system;endosome membrane;metallopeptidase activity;protein domai…	GO:0045014;GO:0016458;GO:0007076;GO:0016192;GO:0000910;GO:0015031;GO:0045892;GO:0006351;GO:0016363;GO:0000794;GO:0005815;GO:0005769;GO:0012505;GO:0010008;GO:0008237;GO:0019904;GO:0008270;GO:0005515;GO:0005515;GO:0015031;GO:0015031;GO:0015031;
ENSG00000183741	Down	CBX6	chromobox homolog 6 [Source:HGNC Symbol;Acc:1556]	cox2	K598R	36.1272	29.3199	-0.301205	-2.01138	0.00045	0.00558105	yes	chromatin modification;transcription, DNA-templated;negative regulation of transcription from RNA polymerase II promoter;PcG protein complex;heterochromatin;nucleus;nucleus;single-stranded RNA binding;protein binding;nucleus	GO:0016568;GO:0006351;GO:0000122;GO:0031519;GO:0000792;GO:0005634;GO:0005634;GO:0003727;GO:0005515;GO:0005634
ENSG00000138336	Down	TET1	tet methylcytosine dioxygenase 1 [Source:HGNC Symbol;Acc:29484]	cox2	K598R	6.92125	5.62574	-0.29899	-2.02723	0.0004	0.00504276	yes	negative regulation of methylation-dependent chromatin silencing;DNA demethylation;inner cell mass cell differentiation;regulation of DNA methylation;protein O-linked glycosylation;chromatin modification;stem cell maintenance;positive regulation of transcription from RNA polymerase II promoter;transcription, DNA-templated;inner cell mass cell differentiation;DNA demethylation;nucleus;nucleus;stru…	GO:0090310;GO:0080111;GO:0001826;GO:0044030;GO:0006493;GO:0016568;GO:0019827;GO:0045944;GO:0006351;GO:0001826;GO:0080111;GO:0005634;GO:0005634;GO:0043566;GO:0070579;GO:0005506;GO:0003677;GO:0008270
ENSG00000179950	Down	PUF60	poly-U binding splicing factor 60KDa [Source:HGNC Symbol;Acc:17042]	cox2	K598R	114.522	94.1875	-0.282011	-1.90343	0.00185	0.017772	yes	RNA splicing;mRNA processing;regulation of transcription, DNA-dependent;apoptotic process;transcription, DNA-templated;cyclin-dependent protein kinase activating kinase holoenzyme complex;ribonucleoprotein complex;nucleus;identical protein binding;DNA binding;nucleic acid binding;protein binding;RNA binding;nucleotide binding;RNA splicing;mRNA processing;regulation of transcription, DNA-dependent…	GO:0008380;GO:0006397;GO:0006355;GO:0006915;GO:0006351;GO:0019907;GO:0030529;GO:0005634;GO:0042802;GO:0003677;GO:0003676;GO:0005515;GO:0003723;GO:0000166;GO:0008380;GO:0006397;GO:0006355;GO:0006915;GO:0006351;GO:0019907;GO:0030529;GO:0005634;GO:0042802;GO:0003677;GO:0003676;GO:0005515;GO:0003723;GO:0000166;GO:0008380;GO:0006397;GO:0006355;GO:0006915;GO:0006351;GO:0019907;GO:0030529;GO:0005634;GO:…
ENSG00000179456	Down	ZBTB18	zinc finger and BTB domain containing 18 [Source:HGNC Symbol;Acc:13030]	cox2	K598R	10.6893	8.80773	-0.27933	-1.84679	0.00265	0.0236615	yes	regulation of cell division;cerebellum development;homeostasis of number of cells;skeletal muscle tissue development;neuron development;hippocampus development;cerebral cortex development;in utero embryonic development;negative regulation of transcription, DNA-dependent;transcription, DNA-templated;negative regulation of transcription from RNA polymerase II promoter;skeletal muscle tissue develop…	GO:0051302;GO:0021549;GO:0048872;GO:0007519;GO:0048666;GO:0021766;GO:0021987;GO:0001701;GO:0045892;GO:0006351;GO:0000122;GO:0007519;GO:0000122;GO:0045892;GO:0000228;GO:0005634;GO:0005634;GO:0043565;GO:0003677;GO:0046872;GO:0005515;GO:0003700
ENSG00000169635	Down	HIC2	hypermethylated in cancer 2 [Source:HGNC Symbol;Acc:18595]	cox2	K598R	10.3951	8.61147	-0.271566	-1.82166	0.0015	0.015007	yes	negative regulation of transcription, DNA-dependent;transcription, DNA-templated;focal adhesion;plasma membrane;nucleus;protein C-terminus binding;DNA binding;metal ion binding;protein binding;negative regulation of transcription, DNA-dependent;transcription, DNA-templated;focal adhesion;plasma membrane;nucleus;protein C-terminus binding;DNA binding;metal ion binding;protein binding;negative regu…	GO:0045892;GO:0006351;GO:0005925;GO:0005886;GO:0005634;GO:0008022;GO:0003677;GO:0046872;GO:0005515;GO:0045892;GO:0006351;GO:0005925;GO:0005886;GO:0005634;GO:0008022;GO:0003677;GO:0046872;GO:0005515;GO:0045892;GO:0006351;GO:0005925;GO:0005886;GO:0005634;GO:0008022;GO:0003677;GO:0046872;GO:0005515
ENSG00000101189	Down	MRGBP	MRG/MORF4L binding protein [Source:HGNC Symbol;Acc:15866]	cox2	K598R	29.6287	24.6304	-0.266553	-1.93278	0.00325	0.0277472	yes	chromatin modification;regulation of growth;regulation of transcription, DNA-dependent;transcription, DNA-templated;H4/H2A histone acetyltransferase complex;nucleus	GO:0016568;GO:0040008;GO:0006355;GO:0006351;GO:0043189;GO:0005634
ENSG00000139718	Down	SETD1B	SET domain containing 1B [Source:HGNC Symbol;Acc:29187]	cox2	K598R	12.4128	10.3428	-0.263211	-1.77444	0.0022	0.0204139	yes	nucleus;histone-lysine N-methyltransferase activity;nucleic acid binding;protein binding;nucleotide binding;histone H3-K4 methylation;regulation of transcription, DNA-dependent;transcription, DNA-templated;Set1C/COMPASS complex;nuclear speck;histone methyltransferase complex;chromosome;nucleus;histone methyltransferase activity (H3-K4 specific);nucleic acid binding;protein binding;RNA binding;nuc…	GO:0005634;GO:0018024;GO:0003676;GO:0005515;GO:0000166;GO:0051568;GO:0006355;GO:0006351;GO:0048188;GO:0016607;GO:0035097;GO:0005694;GO:0005634;GO:0042800;GO:0003676;GO:0005515;GO:0003723;GO:0000166;GO:0051568;GO:0006355;GO:0006351;GO:0048188;GO:0016607;GO:0035097;GO:0005694;GO:0005634;GO:0042800;GO:0003676;GO:0005515;GO:0003723;GO:0000166
ENSG00000087302	up	C14orf166	chromosome 14 open reading frame 166 [Source:HGNC Symbol;Acc:23169]	cox2	K598R	85.4992	103.48	0.275375	1.98452	0.00155	0.0153988	yes	modulation by virus of host morphology or physiology;positive regulation of transcription from RNA polymerase II promoter;transcription, DNA-templated;tRNA-splicing ligase complex;microtubule organizing center;perinuclear region of cytoplasm;nucleus;RNA polymerase II core binding;identical protein binding;protein binding;;nucleus;	GO:0019048;GO:0045944;GO:0006351;GO:0072669;GO:0005815;GO:0048471;GO:0005634;GO:0000993;GO:0042802;GO:0005515;;GO:0005634;
ENSG00000101266	up	CSNK2A1	casein kinase 2, alpha 1 polypeptide [Source:HGNC Symbol;Acc:2457]	cox2	K598R	35.1032	42.8967	0.289262	1.7068	0.00455	0.0362311	yes	mitotic spindle checkpoint;chaperone-mediated protein folding;positive regulation of Wnt signaling pathway;positive regulation of cell growth;protein autophosphorylation;positive regulation of protein catabolic process;negative regulation of cysteine-type endopeptidase activity involved in apoptotic process;protein phosphorylation;Wnt signaling pathway;signal transduction;mitotic cell cycle;posit…	GO:0071174;GO:0061077;GO:0030177;GO:0030307;GO:0046777;GO:0045732;GO:0043154;GO:0006468;GO:0016055;GO:0007165;GO:0000278;GO:0008284;GO:0006355;GO:0007411;GO:0006351;GO:0016580;GO:0031519;GO:0016581;GO:0005829;GO:0005886;GO:0005634;GO:0019888;GO:0016772;GO:0051879;GO:0047485;GO:0008013;GO:0004713;GO:0004672;GO:0004674;GO:0005524;GO:0005515;GO:0071174;GO:0061077;GO:0030177;GO:0030307;GO:0046777;GO:…
ENSG00000101412	up	E2F1	E2F transcription factor 1 [Source:HGNC Symbol;Acc:3113]	cox2	K598R	28.4132	34.7697	0.291268	2.18619	0.00015	0.00219345	yes	mitotic G1 phase;negative regulation of transcription involved in G1/S transition of mitotic cell cycle;mitotic G2 phase;mRNA stabilization;cellular response to fatty acid;G1/S transition of mitotic cell cycle;regulation of G1/S transition of mitotic cell cycle;forebrain development;DNA damage checkpoint;positive regulation of fibroblast proliferation;cellular response to hypoxia;intrinsic apopto…	GO:0000080;GO:0071930;GO:0000085;GO:0048255;GO:0071398;GO:0000082;GO:2000045;GO:0030900;GO:0000077;GO:0048146;GO:0071456;GO:0008630;GO:0010628;GO:0000278;GO:0006355;GO:0045892;GO:0007283;GO:0045893;GO:0045944;GO:0008283;GO:0006351;GO:0000122;GO:1990086;GO:0072332;GO:0043276;GO:0051726;GO:0045893;GO:0006355;GO:0045944;GO:0035189;GO:0005654;GO:0005737;GO:0005667;GO:0005634;GO:0005634;GO:0008134;GO:…
ENSG00000119138	up	KLF9	Kruppel-like factor 9 [Source:HGNC Symbol;Acc:1123]	cox2	K598R	11.7872	14.4673	0.295584	2.09735	0.0004	0.00504276	yes	progesterone receptor signaling pathway;cellular response to thyroid hormone stimulus;regulation of transcription from RNA polymerase II promoter;embryo implantation;transcription, DNA-templated;regulation of transcription, DNA-dependent;nucleus;DNA binding;metal ion binding;sequence-specific DNA binding transcription factor activity	GO:0050847;GO:0097067;GO:0006357;GO:0007566;GO:0006351;GO:0006355;GO:0005634;GO:0003677;GO:0046872;GO:0003700
ENSG00000125826	up	RBCK1	RanBP-type and C3HC4-type zinc finger containing 1 [Source:HGNC Symbol;Acc:15864]	cox2	K598R	34.9024	42.9034	0.297766	1.85756	0.004	0.0327167	yes	positive regulation of NF-kappaB import into nucleus;positive regulation of apoptotic process;positive regulation of I-kappaB kinase/NF-kappaB signaling;transcription, DNA-templated;LUBAC complex;ubiquitin-protein ligase activity;DNA binding;positive regulation of NF-kappaB import into nucleus;positive regulation of apoptotic process;positive regulation of I-kappaB kinase/NF-kappaB signaling;tran…	GO:0042346;GO:0043065;GO:0043123;GO:0006351;GO:0071797;GO:0004842;GO:0003677;GO:0042346;GO:0043065;GO:0043123;GO:0006351;GO:0071797;GO:0004842;GO:0003677;GO:0008270;GO:0005515;GO:0097039;GO:0019048;GO:0042346;GO:0050852;GO:0051092;GO:0043161;GO:0043065;GO:0032088;GO:0000209;GO:0043123;GO:0006351;GO:2001238;GO:0071797;GO:0043130;GO:0004842;GO:0003677;GO:0008270;GO:0005515;GO:0005515;GO:0042346;GO:…
ENSG00000099956	up	SMARCB1	SWI/SNF related, matrix associated, actin dependent regulator of chromatin, subfamily b, member 1 [Source:HGNC Symbol;Acc:11103]	cox2	K598R	78.7662	97.2497	0.304118	2.35533	0.0004	0.00504276	yes	chromatin remodeling;nuclear chromosome;nucleolus;nucleus;chromatin remodeling;nuclear chromosome;nucleolus;nucleus;mitotic cell cycle phase transition;positive regulation by host of viral transcription;nucleosome disassembly;single stranded viral RNA replication via double stranded DNA intermediate;modulation by virus of host morphology or physiology;ATP-dependent chromatin remodeling;blastocyst…	GO:0006338;GO:0000228;GO:0005730;GO:0005634;GO:0006338;GO:0000228;GO:0005730;GO:0005634;GO:0044772;GO:0043923;GO:0006337;GO:0039692;GO:0019048;GO:0043044;GO:0001835;GO:0006338;GO:0051091;GO:0015074;GO:0007399;GO:0006357;GO:0006281;GO:0008285;GO:0030154;GO:0045944;GO:0006351;GO:0001824;GO:0030154;GO:0008285;GO:0001741;GO:0000228;GO:0016514;GO:0071565;GO:0071564;GO:0005654;GO:0005730;GO:0005634;GO:…
ENSG00000187792	up	ZNF70	zinc finger protein 70 [Source:HGNC Symbol;Acc:13140]	cox2	K598R	4.75403	5.90799	0.313517	1.83966	0.00285	0.0250238	yes	regulation of transcription, DNA-dependent;transcription, DNA-templated;nucleus;DNA binding;metal ion binding;sequence-specific DNA binding transcription factor activity	GO:0006355;GO:0006351;GO:0005634;GO:0003677;GO:0046872;GO:0003700
ENSG00000168002	up	POLR2G	polymerase (RNA) II (DNA directed) polypeptide G [Source:HGNC Symbol;Acc:9194]	cox2	K598R	114.271	142.293	0.316402	1.71241	0.00215	0.0200718	yes	positive regulation of viral transcription;transcription-coupled nucleotide-excision repair;7-methylguanosine mRNA capping;transcription elongation from RNA polymerase II promoter;transcription initiation from RNA polymerase II promoter;mRNA splicing, via spliceosome;RNA splicing;gene expression;viral process;DNA repair;nucleotide-excision repair;transcription from RNA polymerase II promoter;apop…	GO:0050434;GO:0006283;GO:0006370;GO:0006368;GO:0006367;GO:0000398;GO:0008380;GO:0010467;GO:0016032;GO:0006281;GO:0006289;GO:0006366;GO:0006915;GO:0006351;GO:0005665;GO:0005654;GO:0005634;GO:0003899;GO:0003723;;GO:0006915;GO:0006351;GO:0003899;GO:0006915;GO:0006351;GO:0003899;GO:0006915;GO:0006351;GO:0003899;GO:0006351;GO:0003899
ENSG00000169567	up	HINT1	histidine triad nucleotide binding protein 1 [Source:HGNC Symbol;Acc:4912]	cox2	K598R	269.932	336.508	0.318047	2.93921	0.00055	0.00661754	yes	purine ribonucleotide catabolic process;intrinsic apoptotic signaling pathway by p53 class mediator;signal transduction;regulation of transcription, DNA-dependent;transcription, DNA-templated;histone deacetylase complex;cytoskeleton;cytoplasm;plasma membrane;nucleus;nucleus;protein kinase C binding;hydrolase activity;catalytic activity;nucleotide binding;catalytic activity;catalytic activity;cata…	GO:0009154;GO:0072332;GO:0007165;GO:0006355;GO:0006351;GO:0000118;GO:0005856;GO:0005737;GO:0005886;GO:0005634;GO:0005634;GO:0005080;GO:0016787;GO:0003824;GO:0000166;GO:0003824;GO:0003824;GO:0003824;GO:0003824;GO:0003824;GO:0003824;GO:0003824;
ENSG00000146676	up	PURB	purine-rich element binding protein B [Source:HGNC Symbol;Acc:9702]	cox2	K598R	9.09446	11.3492	0.319532	2.24052	0.00015	0.00219345	yes	regulation of myeloid cell differentiation;negative regulation of transcription, DNA-dependent;transcription, DNA-templated;DNA replication factor A complex;nucleus;DNA replication factor A complex;SMAD binding;transcription factor binding;mRNA binding;single-stranded DNA binding;double-stranded DNA binding;sequence-specific DNA binding transcription factor activity;transcription factor binding;s…	GO:0045637;GO:0045892;GO:0006351;GO:0005662;GO:0005634;GO:0005662;GO:0046332;GO:0008134;GO:0003729;GO:0003697;GO:0003690;GO:0003700;GO:0008134;GO:0003697;GO:0003729;GO:0005515
ENSG00000221978	up	CCNL2	cyclin L2 [Source:HGNC Symbol;Acc:20570]	cox2	K598R	79.4586	99.3816	0.322775	1.72545	0.0036	0.0300932	yes	;regulation of cyclin-dependent protein serine/threonine kinase activity;RNA processing;regulation of transcription, DNA-dependent;transcription, DNA-templated;nuclear speck;nucleus;protein kinase binding;protein binding;regulation of cyclin-dependent protein serine/threonine kinase activity;RNA processing;regulation of transcription, DNA-dependent;protein kinase binding;regulation of cyclin-depe…	;GO:0000079;GO:0006396;GO:0006355;GO:0006351;GO:0016607;GO:0005634;GO:0019901;GO:0005515;GO:0000079;GO:0006396;GO:0006355;GO:0019901;GO:0000079;GO:0006396;GO:0006355;GO:0006351;GO:0016607;GO:0005634;GO:0019901;GO:0000079;GO:0006396;GO:0006355;GO:0006351;GO:0016607;GO:0005634;GO:0019901;GO:0000079;GO:0006355;GO:0019901;GO:0000079;GO:0006355;GO:0019901;GO:0000079;GO:0006396;GO:0006355;GO:0006351;GO…
ENSG00000092847	up	AGO1	argonaute RISC catalytic component 1 [Source:HGNC Symbol;Acc:3262]	cox2	K598R	10.8726	13.6028	0.323206	1.89866	0.0008	0.00904845	yes	cytoplasmic mRNA processing body;nucleic acid binding;protein binding;RNA binding;nuclear-transcribed mRNA catabolic process;negative regulation of translation involved in gene silencing by miRNA;neurotrophin TRK receptor signaling pathway;epidermal growth factor receptor signaling pathway;fibroblast growth factor receptor signaling pathway;Notch signaling pathway;gene expression;phosphatidylinos…	GO:0000932;GO:0003676;GO:0005515;GO:0003723;GO:0000956;GO:0035278;GO:0048011;GO:0007173;GO:0008543;GO:0007219;GO:0010467;GO:0048015;GO:0006355;GO:0045087;GO:0038095;GO:0006351;GO:0035068;GO:0005844;GO:0030529;GO:0000932;GO:0005829;GO:0005737;GO:0003676;GO:0005515;GO:0003723;GO:0005515
ENSG00000155115	up	GTF3C6	general transcription factor IIIC, polypeptide 6, alpha 35kDa [Source:HGNC Symbol;Acc:20872]	cox2	K598R	25.8305	32.3579	0.325042	2.00617	0.0022	0.0204139	yes	tRNA transcription from RNA polymerase III promoter;5S class rRNA transcription from RNA polymerase III type 1 promoter;transcription from RNA polymerase III promoter;transcription, DNA-templated;transcription factor TFIIIC complex;DNA binding;protein binding	GO:0042797;GO:0042791;GO:0006383;GO:0006351;GO:0000127;GO:0003677;GO:0005515
ENSG00000107223	up	EDF1	endothelial differentiation-related factor 1 [Source:HGNC Symbol;Acc:3164]	cox2	K598R	432.241	543.254	0.329793	2.22402	0.00015	0.00219345	yes	sequence-specific DNA binding;DNA binding;endothelial cell differentiation;regulation of lipid metabolic process;positive regulation of DNA binding;regulation of transcription, DNA-dependent;positive regulation of transcription, DNA-dependent;multicellular organismal development;transcription, DNA-templated;transcription factor TFIID complex;nucleolus;intracellular;cytoplasm;nucleus;transcription…	GO:0043565;GO:0003677;GO:0045446;GO:0019216;GO:0043388;GO:0006355;GO:0045893;GO:0007275;GO:0006351;GO:0005669;GO:0005730;GO:0005622;GO:0005737;GO:0005634;GO:0003713;GO:0005516;GO:0043565;GO:0003677;GO:0005515;GO:0045446;GO:0019216;GO:0043388;GO:0006355;GO:0045893;GO:0007275;GO:0006351;GO:0005669;GO:0005730;GO:0005622;GO:0005737;GO:0005634;GO:0003713;GO:0005516;GO:0043565;GO:0003677;GO:0005515
ENSG00000185787	up	MORF4L1	mortality factor 4 like 1 [Source:HGNC Symbol;Acc:16989]	cox2	K598R	68.4934	86.3743	0.334638	1.75501	0.00305	0.0263529	yes	cell proliferation;nucleus;chromatin binding;histone H2A acetylation;histone H4 acetylation;histone deacetylation;double-strand break repair via homologous recombination;regulation of growth;regulation of transcription, DNA-dependent;cell proliferation;transcription, DNA-templated;NuA4 histone acetyltransferase complex;Sin3 complex;nucleus;protein N-terminus binding;chromatin binding;protein bind…	GO:0008283;GO:0005634;GO:0003682;GO:0043968;GO:0043967;GO:0016575;GO:0000724;GO:0040008;GO:0006355;GO:0008283;GO:0006351;GO:0035267;GO:0016580;GO:0005634;GO:0047485;GO:0003682;GO:0005515;GO:0043968;GO:0043967;GO:0016575;GO:0000724;GO:0040008;GO:0006355;GO:0008283;GO:0006351;GO:0035267;GO:0016580;GO:0005634;GO:0047485;GO:0003682;GO:0005515;GO:0005515;GO:0008283;GO:0005634;GO:0003682;GO:0005634;GO:…
ENSG00000113387	up	SUB1	SUB1 homolog (S. cerevisiae) [Source:HGNC Symbol;Acc:19985]	cox2	K598R	230.429	290.765	0.335532	1.83727	0.00135	0.0137533	yes	regulation of transcription from RNA polymerase II promoter;regulation of transcription, DNA-dependent;transcription, DNA-templated;nucleolus;transcription factor complex;nucleus;transcription coactivator activity;single-stranded DNA binding;DNA binding;protein binding;regulation of transcription from RNA polymerase II promoter;regulation of transcription, DNA-dependent;transcription, DNA-templat…	GO:0006357;GO:0006355;GO:0006351;GO:0005730;GO:0005667;GO:0005634;GO:0003713;GO:0003697;GO:0003677;GO:0005515;GO:0006357;GO:0006355;GO:0006351;GO:0005730;GO:0005667;GO:0005634;GO:0003713;GO:0003697;GO:0003677;GO:0005515;GO:0006357;GO:0006355;GO:0006351;GO:0005730;GO:0005667;GO:0005634;GO:0005634;GO:0003713;GO:0003697;GO:0003677;GO:0005515;;GO:0006357;GO:0006355;GO:0006351;GO:0005730;GO:0005667;GO…
ENSG00000119969	up	HELLS	helicase, lymphoid-specific [Source:HGNC Symbol;Acc:4861]	cox2	K598R	79.9082	101.605	0.346555	1.83791	0.0033	0.0280615	yes	lymphocyte proliferation;centromeric heterochromatin assembly;maintenance of DNA methylation;methylation-dependent chromatin silencing;urogenital system development;negative regulation of apoptotic process;centromeric heterochromatin;nucleus;chromatin binding;lymphocyte proliferation;centromeric heterochromatin assembly;maintenance of DNA methylation;methylation-dependent chromatin silencing;urog…	GO:0046651;GO:0031508;GO:0010216;GO:0006346;GO:0001655;GO:0043066;GO:0005721;GO:0005634;GO:0003682;GO:0046651;GO:0031508;GO:0010216;GO:0006346;GO:0001655;GO:0007067;GO:0043066;GO:0007275;GO:0006351;GO:2001243;GO:0006342;GO:0007275;GO:0006306;GO:0005721;GO:0000775;GO:0005634;GO:0000775;GO:0004386;GO:0003682;GO:0003677;GO:0003676;GO:0005524;GO:0005515;GO:0005515;GO:0004386;GO:0003676;GO:0005524;GO:…
ENSG00000215301	up	DDX3X	DEAD (Asp-Glu-Ala-Asp) box helicase 3, X-linked [Source:HGNC Symbol;Acc:2745]	cox2	K598R	137.128	174.56	0.348206	1.79376	0.00265	0.0236615	yes	positive regulation of G1/S transition of mitotic cell cycle;positive regulation of chemokine (C-C motif) ligand 5 production;cellular response to osmotic stress;cellular response to arsenic-containing substance;positive regulation of translational initiation;negative regulation of protein complex assembly;RNA secondary structure unwinding;modulation by virus of host morphology or physiology;extr…	GO:1900087;GO:0071651;GO:0071470;GO:0071243;GO:0045948;GO:0031333;GO:0010501;GO:0019048;GO:0008625;GO:0007059;GO:0017148;GO:0042256;GO:0043280;GO:0034063;GO:0097193;GO:0030307;GO:0045727;GO:0043154;GO:0043065;GO:0006200;GO:0035556;GO:2001243;GO:0032728;GO:0009615;GO:0030308;GO:0043066;GO:0045087;GO:0045944;GO:0006351;GO:0016607;GO:0010494;GO:0005852;GO:0005741;GO:0022627;GO:0005737;GO:0005634;GO:…
ENSG00000198176	up	TFDP1	transcription factor Dp-1 [Source:HGNC Symbol;Acc:11749]	cox2	K598R	53.4467	68.7523	0.363305	2.09765	0.0004	0.00504276	yes	G1/S transition of mitotic cell cycle;transforming growth factor beta receptor signaling pathway;transcription initiation from RNA polymerase II promoter;regulation of transcription from RNA polymerase II promoter;cell cycle;gene expression;mitotic cell cycle;regulation of transcription, DNA-dependent;positive regulation of transcription from RNA polymerase II promoter;cell proliferation;transcri…	GO:0000082;GO:0007179;GO:0006367;GO:0006357;GO:0007049;GO:0010467;GO:0000278;GO:0006355;GO:0045944;GO:0008283;GO:0006351;GO:0005654;GO:0005667;GO:0005634;GO:0003713;GO:0008134;GO:0019904;GO:0003677;GO:0005515;GO:0003700;GO:0000278;GO:0006355;GO:0006351;GO:0005667;GO:0005634;GO:0003713;GO:0008134;GO:0003677;GO:0003700;GO:0000278;GO:0006355;GO:0006351;GO:0005667;GO:0005634;GO:0003713;GO:0008134;GO:…
ENSG00000152795	up	HNRNPDL	heterogeneous nuclear ribonucleoprotein D-like [Source:HGNC Symbol;Acc:5037]	cox2	K598R	155.832	200.466	0.363365	2.43019	0.00015	0.00219345	yes	regulation of gene expression;RNA processing;regulation of transcription, DNA-dependent;transcription, DNA-templated;spliceosomal complex;cytoplasm;nucleus;poly(G) RNA binding;poly(A) RNA binding;single-stranded DNA binding;double-stranded DNA binding;DNA binding;nucleic acid binding;RNA binding;nucleotide binding;regulation of gene expression;RNA processing;regulation of transcription, DNA-depen…	GO:0010468;GO:0006396;GO:0006355;GO:0006351;GO:0005681;GO:0005737;GO:0005634;GO:0034046;GO:0008143;GO:0003697;GO:0003690;GO:0003677;GO:0003676;GO:0003723;GO:0000166;GO:0010468;GO:0006396;GO:0006355;GO:0006351;GO:0005681;GO:0005737;GO:0005634;GO:0034046;GO:0008143;GO:0003697;GO:0003690;GO:0003677;GO:0003676;GO:0003723;GO:0000166;GO:0010468;GO:0006396;GO:0006355;GO:0006351;GO:0005681;GO:0005737;GO:…
ENSG00000105011	up	ASF1B	anti-silencing function 1B histone chaperone [Source:HGNC Symbol;Acc:20996]	cox2	K598R	63.4747	82.2033	0.373015	1.92405	0.00075	0.00856088	yes	chromatin assembly or disassembly;chromatin modification;nucleosome assembly;regulation of transcription, DNA-dependent;spermatogenesis;multicellular organismal development;cell differentiation;transcription, DNA-templated;chromatin;nucleus;histone binding;protein binding;chromatin assembly or disassembly;nucleus;chromatin assembly or disassembly;nucleus;chromatin assembly or disassembly;nucleus;…	GO:0006333;GO:0016568;GO:0006334;GO:0006355;GO:0007283;GO:0007275;GO:0030154;GO:0006351;GO:0000785;GO:0005634;GO:0042393;GO:0005515;GO:0006333;GO:0005634;GO:0006333;GO:0005634;GO:0006333;GO:0005634;GO:0006333;GO:0005634
ENSG00000187514	up	PTMA	prothymosin, alpha [Source:HGNC Symbol;Acc:9623]	cox2	K598R	244.664	320.462	0.389352	2.83682	5e-05	0.00082665	yes	;cytoplasm;nucleus;transcription, DNA-templated;cytoplasm;nucleus;transcription, DNA-templated;cytoplasm;nucleus;cytoplasm;nucleus;cytoplasm;nucleus;;	;GO:0005737;GO:0005634;GO:0006351;GO:0005737;GO:0005634;GO:0006351;GO:0005737;GO:0005634;GO:0005737;GO:0005634;GO:0005737;GO:0005634;;
ENSG00000136810	up	TXN	thioredoxin [Source:HGNC Symbol;Acc:12435]	cox2	K598R	218.56	290.44	0.410209	2.98101	5e-05	0.00082665	yes	response to thyroxine;negative regulation of protein export from nucleus;antibiotic metabolic process;regulation of protein import into nucleus, translocation;nucleotide-binding domain, leucine rich repeat containing receptor signaling pathway;nucleobase-containing small molecule interconversion;nucleobase-containing small molecule metabolic process;response to dexamethasone;response to radiation…	GO:0097068;GO:0046826;GO:0016999;GO:0033158;GO:0035872;GO:0015949;GO:0055086;GO:0071548;GO:0009314;GO:0035690;GO:0071333;GO:0071455;GO:0048678;GO:0010269;GO:0014823;GO:0006928;GO:0006662;GO:0007267;GO:0045454;GO:0043388;GO:0007165;GO:0044281;GO:0055114;GO:0045087;GO:0008283;GO:0006351;GO:0000122;GO:0030425;GO:0043025;GO:0005654;GO:0005829;GO:0005739;GO:0030424;GO:0005576;GO:0015037;GO:0015035;GO:…
ENSG00000152382	up	TADA1	transcriptional adaptor 1 [Source:HGNC Symbol;Acc:30631]	cox2	K598R	8.17923	10.9077	0.415305	2.46244	5e-05	0.00082665	yes	histone H3 acetylation;regulation of transcription, DNA-dependent;transcription, DNA-templated;STAGA complex;histone acetyltransferase activity;transcription coactivator activity;protein heterodimerization activity	GO:0043966;GO:0006355;GO:0006351;GO:0030914;GO:0004402;GO:0003713;GO:0046982
ENSG00000164683	up	HEY1	hes-related family bHLH transcription factor with YRPW motif 1 [Source:HGNC Symbol;Acc:4880]	cox2	K598R	26.3234	35.2495	0.421259	2.20995	0.0001	0.00153417	yes	regulation of vasculogenesis;negative regulation of transcription from RNA polymerase II promoter involved in smooth muscle cell differentiation;umbilical cord morphogenesis;arterial endothelial cell differentiation;endocardial cushion to mesenchymal transition involved in heart valve formation;endocardial cushion morphogenesis;atrioventricular valve formation;cardiac ventricle morphogenesis;pulm…	GO:2001212;GO:2000820;GO:0036304;GO:0060842;GO:0003199;GO:0003203;GO:0003190;GO:0003208;GO:0003184;GO:0045746;GO:0035912;GO:0003222;GO:0003198;GO:0060412;GO:0060317;GO:0060347;GO:0002076;GO:0001570;GO:0060716;GO:0061314;GO:0060411;GO:0045669;GO:0009948;GO:2000678;GO:0007219;GO:0001525;GO:0006355;GO:0045892;GO:0045944;GO:0006351;GO:0000122;GO:0005654;GO:0005737;GO:0005634;GO:0035939;GO:0000983;GO:…
ENSG00000124191	up	TOX2	TOX high mobility group box family member 2 [Source:HGNC Symbol;Acc:16095]	cox2	K598R	5.62509	7.54635	0.423902	1.74881	0.0022	0.0204139	yes	response to gonadotropin;female gonad development;positive regulation of transcription from RNA polymerase II promoter;transcription, DNA-templated;nucleus;RNA polymerase II transcription factor binding;DNA binding;response to gonadotropin;female gonad development;positive regulation of transcription from RNA polymerase II promoter;transcription, DNA-templated;nucleus;RNA polymerase II transcript…	GO:0034698;GO:0008585;GO:0045944;GO:0006351;GO:0005634;GO:0001085;GO:0003677;GO:0034698;GO:0008585;GO:0045944;GO:0006351;GO:0005634;GO:0001085;GO:0003677;GO:0034698;GO:0008585;GO:0045944;GO:0006351;GO:0005634;GO:0001085;GO:0003677;GO:0034698;GO:0008585;GO:0045944;GO:0006351;GO:0005634;GO:0001085;GO:0003677;
ENSG00000011485	up	PPP5C	protein phosphatase 5, catalytic subunit [Source:HGNC Symbol;Acc:9322]	cox2	K598R	90.2565	122.1	0.435962	2.42828	0.00195	0.0185622	yes	cell death;protein heterooligomerization;protein dephosphorylation;response to morphine;DNA repair;signal transduction;positive regulation of I-kappaB kinase/NF-kappaB signaling;mitosis;transcription, DNA-templated;neuron projection;neuronal cell body;Golgi apparatus;cytosol;membrane;cytoplasm;nucleus;cytoplasm;protein serine/threonine phosphatase activity;identical protein binding;hydrolase acti…	GO:0008219;GO:0051291;GO:0006470;GO:0043278;GO:0006281;GO:0007165;GO:0043123;GO:0007067;GO:0006351;GO:0043005;GO:0043025;GO:0005794;GO:0005829;GO:0016020;GO:0005737;GO:0005634;GO:0005737;GO:0004722;GO:0042802;GO:0016787;GO:0004871;GO:0008289;GO:0004721;GO:0046872;GO:0005515;GO:0004721;GO:0003723;GO:0005515;GO:0006470;GO:0005737;GO:0005634;GO:0016787;GO:0004721;GO:0005515;GO:0006470;GO:0005737;GO:…
ENSG00000147140	up	NONO	non-POU domain containing, octamer-binding [Source:HGNC Symbol;Acc:7871]	cox2	K598R	379.957	515.91	0.441284	1.90486	0.00295	0.0256787	yes	RNA splicing;mRNA processing;DNA recombination;DNA repair;regulation of transcription, DNA-dependent;transcription, DNA-templated;paraspeckles;nuclear speck;nuclear matrix;nucleolus;nucleus;identical protein binding;DNA binding;nucleic acid binding;protein binding;RNA binding;nucleotide binding;protein binding;RNA splicing;mRNA processing;DNA recombination;DNA repair;regulation of transcription, …	GO:0008380;GO:0006397;GO:0006310;GO:0006281;GO:0006355;GO:0006351;GO:0042382;GO:0016607;GO:0016363;GO:0005730;GO:0005634;GO:0042802;GO:0003677;GO:0003676;GO:0005515;GO:0003723;GO:0000166;GO:0005515;GO:0008380;GO:0006397;GO:0006310;GO:0006281;GO:0006355;GO:0006351;GO:0042382;GO:0016607;GO:0016363;GO:0005730;GO:0005634;GO:0042802;GO:0003677;GO:0003676;GO:0005515;GO:0003723;GO:0000166;GO:0008380;GO:…
ENSG00000153879	up	CEBPG	CCAAT/enhancer binding protein (C/EBP), gamma [Source:HGNC Symbol;Acc:1837]	cox2	K598R	36.1085	49.071	0.442532	3.19217	5e-05	0.00082665	yes	positive regulation of interferon-gamma biosynthetic process;positive regulation of DNA repair;natural killer cell mediated cytotoxicity;B cell differentiation;positive regulation of sequence-specific DNA binding transcription factor activity;enucleate erythrocyte differentiation;positive regulation of DNA binding;liver development;regulation of transcription from RNA polymerase II promoter;mRNA …	GO:0045078;GO:0045739;GO:0042267;GO:0030183;GO:0051091;GO:0043353;GO:0043388;GO:0001889;GO:0006357;GO:0016071;GO:0006355;GO:0006955;GO:0043433;GO:0006351;GO:0006955;GO:0005634;GO:0008134;GO:0043565;GO:0003690;GO:0046982;GO:0003677;GO:0005515;GO:0003700;GO:0005515;GO:0003677;GO:0045078;GO:0045739;GO:0042267;GO:0030183;GO:0051091;GO:0043353;GO:0043388;GO:0001889;GO:0006357;GO:0016071;GO:0006355;GO:…
ENSG00000119403	up	PHF19	PHD finger protein 19 [Source:HGNC Symbol;Acc:24566]	cox2	K598R	21.8571	29.8747	0.450823	1.81474	0.0021	0.0196666	yes	chromatin modification;positive regulation of histone H3-K27 methylation;stem cell maintenance;transcription, DNA-templated;negative regulation of transcription from RNA polymerase II promoter;stem cell differentiation;ESC/E(Z) complex;methylated histone residue binding;zinc ion binding;protein binding;positive regulation of histone H3-K27 methylation;stem cell maintenance;negative regulation of …	GO:0016568;GO:0061087;GO:0019827;GO:0006351;GO:0000122;GO:0048863;GO:0035098;GO:0035064;GO:0008270;GO:0005515;GO:0061087;GO:0019827;GO:0000122;GO:0035098;GO:0035064;GO:0061087;GO:0019827;GO:0000122;GO:0035098;GO:0035064;GO:0061087;GO:0019827;GO:0000122;GO:0035098;GO:0035064;GO:0008270;GO:0005515;GO:0016568;GO:0061087;GO:0019827;GO:0006351;GO:0000122;GO:0035098;GO:0035064;GO:0008270;GO:0005515;;GO…
ENSG00000118217	up	ATF6	activating transcription factor 6 [Source:HGNC Symbol;Acc:791]	cox2	K598R	13.672	18.7064	0.452305	2.16515	0.00045	0.00558105	yes	positive regulation of transcription from RNA polymerase II promoter involved in unfolded protein response;activation of signaling protein activity involved in unfolded protein response;endoplasmic reticulum unfolded protein response;cellular protein metabolic process;regulation of transcription from RNA polymerase II promoter;response to stress;signal transduction;regulation of transcription, DN…	GO:0006990;GO:0006987;GO:0030968;GO:0044267;GO:0006357;GO:0006950;GO:0007165;GO:0006355;GO:0006457;GO:0006351;GO:0045944;GO:0005635;GO:0005654;GO:0000139;GO:0005789;GO:0005634;GO:0016021;GO:0005634;GO:0003713;GO:0043565;GO:0005515;GO:0003700
ENSG00000126767	up	ELK1	ELK1, member of ETS oncogene family [Source:HGNC Symbol;Acc:3321]	cox2	K598R	22.724	31.2782	0.460942	2.02443	0.0009	0.00989237	yes	toll-like receptor 5 signaling pathway;toll-like receptor TLR6:TLR2 signaling pathway;toll-like receptor TLR1:TLR2 signaling pathway;TRIF-dependent toll-like receptor signaling pathway;toll-like receptor 2 signaling pathway;neurotrophin TRK receptor signaling pathway;toll-like receptor 9 signaling pathway;toll-like receptor 4 signaling pathway;stress-activated MAPK cascade;toll-like receptor 10 s…	GO:0034146;GO:0038124;GO:0038123;GO:0035666;GO:0034134;GO:0048011;GO:0034162;GO:0034142;GO:0051403;GO:0034166;GO:0034138;GO:0002756;GO:0002755;GO:0002224;GO:0006355;GO:0045893;GO:0045087;GO:0045944;GO:0006351;GO:0005634;GO:0043565;GO:0005515;GO:0003700;GO:0006355;GO:0045944;GO:0043565;GO:0003700;GO:0034146;GO:0038124;GO:0038123;GO:0035666;GO:0034134;GO:0048011;GO:0034162;GO:0034142;GO:0051403;GO:…
ENSG00000197363	up	ZNF517	zinc finger protein 517 [Source:HGNC Symbol;Acc:27984]	cox2	K598R	5.70202	7.89201	0.46892	1.93043	0.00025	0.00339588	yes	regulation of transcription, DNA-dependent;transcription, DNA-templated;intracellular;nucleus;DNA binding;metal ion binding;nucleic acid binding;regulation of transcription, DNA-dependent;intracellular;nucleic acid binding;regulation of transcription, DNA-dependent;transcription, DNA-templated;intracellular;nucleus;DNA binding;metal ion binding;nucleic acid binding;regulation of transcription, DN…	GO:0006355;GO:0006351;GO:0005622;GO:0005634;GO:0003677;GO:0046872;GO:0003676;GO:0006355;GO:0005622;GO:0003676;GO:0006355;GO:0006351;GO:0005622;GO:0005634;GO:0003677;GO:0046872;GO:0003676;GO:0006355;GO:0005622;GO:0003676;GO:0046872;GO:0006355;GO:0006351;GO:0005622;GO:0005634;GO:0003677;GO:0046872;GO:0003676
ENSG00000189067	up	LITAF	lipopolysaccharide-induced TNF factor [Source:HGNC Symbol;Acc:16841]	cox2	K598R	34.5671	47.8551	0.469272	2.58921	5e-05	0.00082665	yes	negative regulation of NF-kappaB import into nucleus;cellular response to lipopolysaccharide;regulation of cytokine production;regulation of transcription from RNA polymerase II promoter;signal transduction;positive regulation of I-kappaB kinase/NF-kappaB signaling;apoptotic process;transcription, DNA-templated;aging;response to lipopolysaccharide;lysosomal membrane;Golgi apparatus;plasma membran…	GO:0042347;GO:0071222;GO:0001817;GO:0006357;GO:0007165;GO:0043123;GO:0006915;GO:0006351;GO:0007568;GO:0032496;GO:0005765;GO:0005794;GO:0005886;GO:0050699;GO:0004871;GO:0005515;GO:0005515;GO:0042347;GO:0071222;GO:0001817;GO:0006357;GO:0007165;GO:0043123;GO:0006915;GO:0006351;GO:0005765;GO:0005794;GO:0005886;GO:0050699;GO:0004871;GO:0005515;GO:0042347;GO:0071222;GO:0001817;GO:0006357;GO:0007165;GO:…
ENSG00000166228	up	PCBD1	pterin-4 alpha-carbinolamine dehydratase/dimerization cofactor of hepatocyte nuclear factor 1 alpha [Source:HGNC Symbol;Acc:8646]	cox2	K598R	44.7035	62.1243	0.47477	2.33834	0.0002	0.0028082	yes	regulation of protein homodimerization activity;tetrahydrobiopterin biosynthetic process;L-phenylalanine catabolic process;protein heterooligomerization;protein homotetramerization;cellular nitrogen compound metabolic process;small molecule metabolic process;positive regulation of transcription, DNA-dependent;transcription, DNA-templated;cytosol;cytoplasm;nucleus;nucleus;4-alpha-hydroxytetrahydro…	GO:0043496;GO:0006729;GO:0006559;GO:0051291;GO:0051289;GO:0034641;GO:0044281;GO:0045893;GO:0006351;GO:0005829;GO:0005737;GO:0005634;GO:0005634;GO:0008124;GO:0004505;GO:0003713;GO:0042802;GO:0005515;GO:0005515
ENSG00000183779	up	ZNF703	zinc finger protein 703 [Source:HGNC Symbol;Acc:25883]	cox2	K598R	33.8984	47.4763	0.485989	3.71621	5e-05	0.00082665	yes	negative regulation of homotypic cell-cell adhesion;regulation of canonical Wnt signaling pathway;adherens junction assembly;positive regulation of epithelial to mesenchymal transition;regulation of transforming growth factor beta receptor signaling pathway;cellular response to estradiol stimulus;positive regulation of mammary gland epithelial cell proliferation;mammary gland epithelial cell diff…	GO:0034111;GO:0060828;GO:0034333;GO:0010718;GO:0017015;GO:0071392;GO:0033601;GO:0060644;GO:0030335;GO:0051726;GO:0008284;GO:0006355;GO:0045892;GO:0006351;GO:0034111;GO:0060828;GO:0033601;GO:0034333;GO:0010718;GO:0017015;GO:0030335;GO:0045892;GO:0016363;GO:0043234;GO:0005737;GO:0005634;GO:0005634;GO:0005737;GO:0070491;GO:0046872;GO:0003676;GO:0005515
ENSG00000141582	up	CBX4	chromobox homolog 4 [Source:HGNC Symbol;Acc:1554]	cox2	K598R	21.7612	30.5916	0.491376	2.0685	0.0004	0.00504276	yes	chromatin modification;protein sumoylation;negative regulation of transcription, DNA-dependent;negative regulation of apoptotic process;transcription, DNA-templated;negative regulation of transcription from RNA polymerase II promoter;negative regulation of transcription from RNA polymerase II promoter;PRC1 complex;PcG protein complex;nuclear speck;Golgi apparatus;cytoplasm;nucleus;nuclear body;nu…	GO:0016568;GO:0016925;GO:0045892;GO:0043066;GO:0006351;GO:0000122;GO:0000122;GO:0035102;GO:0031519;GO:0016607;GO:0005794;GO:0005737;GO:0005634;GO:0016604;GO:0005634;GO:0051219;GO:0044212;GO:0032183;GO:0003682;GO:0019899;GO:0035064;GO:0003727;GO:0016874;GO:0005515;GO:0003714;GO:0032183;GO:0005515;GO:0005634;
ENSG00000198556	up	ZNF789	zinc finger protein 789 [Source:HGNC Symbol;Acc:27801]	cox2	K598R	17.3751	24.4956	0.495499	2.15931	0.0042	0.034035	yes	regulation of transcription, DNA-dependent;transcription, DNA-templated;intracellular;nucleus;DNA binding;metal ion binding;nucleic acid binding;regulation of transcription, DNA-dependent;intracellular;nucleic acid binding;regulation of transcription, DNA-dependent;intracellular;nucleic acid binding;regulation of transcription, DNA-dependent;intracellular;nucleic acid binding;regulation of transc…	GO:0006355;GO:0006351;GO:0005622;GO:0005634;GO:0003677;GO:0046872;GO:0003676;GO:0006355;GO:0005622;GO:0003676;GO:0006355;GO:0005622;GO:0003676;GO:0006355;GO:0005622;GO:0003676;GO:0006355;GO:0005622;GO:0003676;GO:0006355;GO:0006351;GO:0005622;GO:0005634;GO:0003677;GO:0046872;GO:0003676
ENSG00000104960	up	PTOV1	prostate tumor overexpressed 1 [Source:HGNC Symbol;Acc:9632]	cox2	K598R	64.5168	91.4145	0.502748	1.8028	0.0019	0.0181675	yes	;;regulation of transcription, DNA-dependent;transcription, DNA-templated;perinuclear region of cytoplasm;plasma membrane;nucleus;;regulation of transcription, DNA-dependent;transcription, DNA-templated;perinuclear region of cytoplasm;plasma membrane;nucleus;regulation of transcription, DNA-dependent;transcription, DNA-templated;perinuclear region of cytoplasm;plasma membrane;nucleus;;;;regulatio…	;;GO:0006355;GO:0006351;GO:0048471;GO:0005886;GO:0005634;;GO:0006355;GO:0006351;GO:0048471;GO:0005886;GO:0005634;GO:0006355;GO:0006351;GO:0048471;GO:0005886;GO:0005634;;;;GO:0006355;GO:0006351;GO:0048471;GO:0005886;GO:0005634;GO:0006355;GO:0006351;GO:0048471;GO:0005886;GO:0005634
ENSG00000155508	up	CNOT8	CCR4-NOT transcription complex, subunit 8 [Source:HGNC Symbol;Acc:9207]	cox2	K598R	29.0865	41.2172	0.502896	1.74056	0.0015	0.015007	yes	transcription, DNA-templated;nucleus;nucleic acid binding;exonucleolytic nuclear-transcribed mRNA catabolic process involved in deadenylation-dependent decay;gene silencing by miRNA;regulation of translation;nuclear-transcribed mRNA poly(A) tail shortening;nuclear-transcribed mRNA catabolic process, deadenylation-dependent decay;mRNA metabolic process;RNA metabolic process;gene expression;positiv…	GO:0006351;GO:0005634;GO:0003676;GO:0043928;GO:0035195;GO:0006417;GO:0000289;GO:0000288;GO:0016071;GO:0016070;GO:0010467;GO:0008284;GO:0006355;GO:0008285;GO:0006351;GO:0030014;GO:0005622;GO:0005829;GO:0005634;GO:0000175;GO:0004535;GO:0046872;GO:0003676;GO:0005515;GO:0003700;GO:0003723;GO:0006351;GO:0005634;GO:0003676;GO:0006351;GO:0005634;GO:0003676;GO:0006351;GO:0005634;GO:0003676;GO:0006351;GO:…
ENSG00000255302	up	EID1	EP300 interacting inhibitor of differentiation 1 [Source:HGNC Symbol;Acc:1191]	cox2	K598R	90.4725	129.548	0.517931	3.00037	5e-05	0.00082665	yes	regulation of histone acetylation;cell cycle;negative regulation of transcription, DNA-dependent;cell differentiation;transcription, DNA-templated;negative regulation of transcription from RNA polymerase II promoter;cytoplasm;nucleus;histone acetyltransferase regulator activity;histone acetyltransferase binding;protein binding;transcription corepressor activity;transcription corepressor activity;…	GO:0035065;GO:0007049;GO:0045892;GO:0030154;GO:0006351;GO:0000122;GO:0005737;GO:0005634;GO:0035034;GO:0035035;GO:0005515;GO:0003714;GO:0003714;GO:0005515;
ENSG00000156508	up	EEF1A1	eukaryotic translation elongation factor 1 alpha 1 [Source:HGNC Symbol;Acc:3189]	cox2	K598R	427.186	615.194	0.526176	4.24481	5e-05	0.00082665	yes	translational elongation;cellular protein metabolic process;gene expression;regulation of transcription, DNA-dependent;translation;transcription, DNA-templated;eukaryotic translation elongation factor 1 complex;cytosol;cytoplasm;plasma membrane;nucleus;translation elongation factor activity;protein kinase binding;GTPase activity;GTP binding;protein binding;protein binding;translational elongation…	GO:0006414;GO:0044267;GO:0010467;GO:0006355;GO:0006412;GO:0006351;GO:0005853;GO:0005829;GO:0005737;GO:0005886;GO:0005634;GO:0003746;GO:0019901;GO:0003924;GO:0005525;GO:0005515;GO:0005515;GO:0006414;GO:0044267;GO:0010467;GO:0006355;GO:0006412;GO:0006351;GO:0005853;GO:0005829;GO:0005737;GO:0005886;GO:0005634;GO:0003746;GO:0019901;GO:0003924;GO:0005525;GO:0005515;GO:0006414;GO:0044267;GO:0010467;GO:…
ENSG00000133142	up	TCEAL4	transcription elongation factor A (SII)-like 4 [Source:HGNC Symbol;Acc:26121]	cox2	K598R	49.9025	72.0152	0.529189	1.99011	0.0004	0.00504276	yes	regulation of transcription, DNA-dependent;transcription, DNA-templated;nucleus;regulation of transcription, DNA-dependent;transcription, DNA-templated;nucleus;regulation of transcription, DNA-dependent;transcription, DNA-templated;nucleus;regulation of transcription, DNA-dependent;transcription, DNA-templated;nucleus;;;regulation of transcription, DNA-dependent;transcription, DNA-templated;nucle…	GO:0006355;GO:0006351;GO:0005634;GO:0006355;GO:0006351;GO:0005634;GO:0006355;GO:0006351;GO:0005634;GO:0006355;GO:0006351;GO:0005634;;;GO:0006355;GO:0006351;GO:0005634;GO:0006355;GO:0006351;GO:0005634;;;
ENSG00000198816	up	ZNF358	zinc finger protein 358 [Source:HGNC Symbol;Acc:16838]	cox2	K598R	32.2328	46.7054	0.535063	3.23842	5e-05	0.00082665	yes	metal ion binding;nucleic acid binding;neural tube development;embryonic forelimb morphogenesis;stem cell maintenance;regulation of transcription, DNA-dependent;transcription, DNA-templated;nucleus;DNA binding;metal ion binding;nucleic acid binding;neural tube development;embryonic forelimb morphogenesis;stem cell maintenance;regulation of transcription, DNA-dependent;transcription, DNA-templated…	GO:0046872;GO:0003676;GO:0021915;GO:0035115;GO:0019827;GO:0006355;GO:0006351;GO:0005634;GO:0003677;GO:0046872;GO:0003676;GO:0021915;GO:0035115;GO:0019827;GO:0006355;GO:0006351;GO:0005634;GO:0003677;GO:0046872;GO:0003676
ENSG00000213967	up	ZNF726	zinc finger protein 726 [Source:HGNC Symbol;Acc:32462]	cox2	K598R	7.13545	10.4061	0.544351	2.17882	0.0028	0.0246865	yes	regulation of transcription, DNA-dependent;intracellular;nucleic acid binding;regulation of transcription, DNA-dependent;intracellular;nucleic acid binding;regulation of transcription, DNA-dependent;transcription, DNA-templated;intracellular;nucleus;DNA binding;metal ion binding;nucleic acid binding;regulation of transcription, DNA-dependent;intracellular;metal ion binding;nucleic acid binding;re…	GO:0006355;GO:0005622;GO:0003676;GO:0006355;GO:0005622;GO:0003676;GO:0006355;GO:0006351;GO:0005622;GO:0005634;GO:0003677;GO:0046872;GO:0003676;GO:0006355;GO:0005622;GO:0046872;GO:0003676;GO:0006355;GO:0005622;GO:0003676;GO:0006355;GO:0006351;GO:0005622;GO:0005634;GO:0003677;GO:0046872;GO:0003676
ENSG00000147099	up	HDAC8	histone deacetylase 8 [Source:HGNC Symbol;Acc:13315]	cox2	K598R	17.6779	25.8885	0.550364	1.99069	0.00085	0.00945964	yes	;regulation of cohesin localization to chromatin;chromatin assembly or disassembly;sister chromatid cohesion;histone deacetylation;chromatin modification;mitotic cell cycle;transcription, DNA-templated;negative regulation of transcription from RNA polymerase II promoter;histone deacetylase complex;nuclear chromosome;cytosol;cytoplasm;nucleus;NAD-dependent histone deacetylase activity (H3-K18 spec…	;GO:0071922;GO:0006333;GO:0007062;GO:0016575;GO:0016568;GO:0000278;GO:0006351;GO:0000122;GO:0000118;GO:0000228;GO:0005829;GO:0005737;GO:0005634;GO:0097372;GO:0046970;GO:0046969;GO:0032041;GO:0008134;GO:0004407;GO:0046872;GO:0016787;GO:0004407;GO:0016575;GO:0004407;;GO:0016575;GO:0004407;GO:0071922;GO:0006333;GO:0007062;GO:0016575;GO:0016568;GO:0000278;GO:0006351;GO:0000122;GO:0000118;GO:0000228;G…
ENSG00000162521	up	RBBP4	retinoblastoma binding protein 4 [Source:HGNC Symbol;Acc:9887]	cox2	K598R	91.5529	134.201	0.551716	3.40662	5e-05	0.00082665	yes	chromatin assembly;chromatin remodeling;CENP-A containing nucleosome assembly at centromere;DNA replication;nucleosome assembly;mitotic cell cycle;regulation of transcription, DNA-dependent;negative regulation of cell proliferation;transcription, DNA-templated;CAF-1 complex;Sin3 complex;NURF complex;NuRD complex;ESC/E(Z) complex;nucleoplasm;nucleus;histone binding;DNA-dependent ATPase activity;hi…	GO:0031497;GO:0006338;GO:0034080;GO:0006260;GO:0006334;GO:0000278;GO:0006355;GO:0008285;GO:0006351;GO:0033186;GO:0016580;GO:0016589;GO:0016581;GO:0035098;GO:0005654;GO:0005634;GO:0042393;GO:0008094;GO:0042826;GO:0005515;GO:0031497;GO:0006338;GO:0034080;GO:0006260;GO:0006334;GO:0000278;GO:0006355;GO:0008285;GO:0006351;GO:0033186;GO:0016580;GO:0016589;GO:0016581;GO:0035098;GO:0005654;GO:0005634;GO:…
ENSG00000213020	up	ZNF611	zinc finger protein 611 [Source:HGNC Symbol;Acc:28766]	cox2	K598R	5.66669	8.32676	0.555247	1.98913	0.00315	0.0270639	yes	regulation of transcription, DNA-dependent;intracellular;nucleic acid binding;regulation of transcription, DNA-dependent;transcription, DNA-templated;nucleus;DNA binding;metal ion binding;regulation of transcription, DNA-dependent;transcription, DNA-templated;intracellular;nucleus;DNA binding;metal ion binding;nucleic acid binding;regulation of transcription, DNA-dependent;transcription, DNA-temp…	GO:0006355;GO:0005622;GO:0003676;GO:0006355;GO:0006351;GO:0005634;GO:0003677;GO:0046872;GO:0006355;GO:0006351;GO:0005622;GO:0005634;GO:0003677;GO:0046872;GO:0003676;GO:0006355;GO:0006351;GO:0005634;GO:0003677;GO:0046872;GO:0006355;GO:0005622;GO:0003676;;;GO:0006355;GO:0005622;GO:0003676;GO:0006355;GO:0005622;GO:0003676;GO:0006355;GO:0005622;GO:0003676;;GO:0006355;GO:0006351;GO:0005622;GO:0005634;…
ENSG00000171448	up	ZBTB26	zinc finger and BTB domain containing 26 [Source:HGNC Symbol;Acc:23383]	cox2	K598R	3.86315	5.68449	0.557253	2.54304	5e-05	0.00082665	yes	regulation of transcription, DNA-dependent;transcription, DNA-templated;biological_process;cellular_component;nucleus;DNA binding;metal ion binding;protein binding;molecular_function;regulation of transcription, DNA-dependent;transcription, DNA-templated;biological_process;cellular_component;nucleus;DNA binding;metal ion binding;protein binding;molecular_function	GO:0006355;GO:0006351;GO:0008150;GO:0005575;GO:0005634;GO:0003677;GO:0046872;GO:0005515;GO:0003674;GO:0006355;GO:0006351;GO:0008150;GO:0005575;GO:0005634;GO:0003677;GO:0046872;GO:0005515;GO:0003674
ENSG00000177426	up	TGIF1	TGFB-induced factor homeobox 1 [Source:HGNC Symbol;Acc:11776]	cox2	K598R	22.1533	32.623	0.558368	2.22977	0.0001	0.00153417	yes	nodal signaling pathway;regulation of gastrulation;positive regulation of fibroblast proliferation;dorsal/ventral pattern formation;determination of left/right symmetry;cellular response to growth factor stimulus;neural tube closure;retina development in camera-type eye;response to drug;negative regulation of retinoic acid receptor signaling pathway;regulation of transcription, DNA-dependent;posi…	GO:0038092;GO:0010470;GO:0048146;GO:0009953;GO:0007368;GO:0071363;GO:0001843;GO:0060041;GO:0042493;GO:0048387;GO:0006355;GO:0045666;GO:0008285;GO:0000122;GO:0005634;GO:0070410;GO:0003682;GO:0043565;GO:0003677;GO:0003700;GO:0038092;GO:0010470;GO:0048146;GO:0009953;GO:0007368;GO:0071363;GO:0001843;GO:0060041;GO:0042493;GO:0048387;GO:0006355;GO:0045666;GO:0008285;GO:0000122;GO:0005634;GO:0070410;GO:…
ENSG00000172465	up	TCEAL1	transcription elongation factor A (SII)-like 1 [Source:HGNC Symbol;Acc:11616]	cox2	K598R	8.43363	12.6919	0.589677	1.99274	0.0011	0.0116359	yes	transcription, DNA-templated;negative regulation of transcription from RNA polymerase II promoter;nucleus;sequence-specific DNA binding transcription factor activity;transcription, DNA-templated;negative regulation of transcription from RNA polymerase II promoter;nucleus;sequence-specific DNA binding transcription factor activity;protein binding;transcription, DNA-templated;negative regulation of…	GO:0006351;GO:0000122;GO:0005634;GO:0003700;GO:0006351;GO:0000122;GO:0005634;GO:0003700;GO:0005515;GO:0006351;GO:0000122;GO:0005634;GO:0003700
ENSG00000116478	up	HDAC1	histone deacetylase 1 [Source:HGNC Symbol;Acc:4852]	cox2	K598R	94.9208	145.1	0.612248	4.40413	5e-05	0.00082665	yes	negative regulation by host of viral transcription;positive regulation of receptor biosynthetic process;neurotrophin TRK receptor signaling pathway;modulation by virus of host morphology or physiology;negative regulation of androgen receptor signaling pathway;histone H3 deacetylation;histone H4 deacetylation;protein deacetylation;histone deacetylation;chromatin remodeling;fungiform papilla format…	GO:0043922;GO:0010870;GO:0048011;GO:0019048;GO:0060766;GO:0070932;GO:0070933;GO:0006476;GO:0016575;GO:0006338;GO:0061198;GO:0061029;GO:0060789;GO:0042733;GO:0009913;GO:0045786;GO:0016568;GO:0007179;GO:0007596;GO:0007219;GO:0006367;GO:0010467;GO:0000278;GO:0008284;GO:0045892;GO:0042475;GO:0043066;GO:0045893;GO:0045944;GO:0006351;GO:0000122;GO:0016580;GO:0000118;GO:0016581;GO:0000790;GO:0005654;GO:…
ENSG00000187735	up	TCEA1	transcription elongation factor A (SII), 1 [Source:HGNC Symbol;Acc:11612]	cox2	K598R	11.5857	17.7135	0.612506	3.42891	5e-05	0.00082665	yes	positive regulation of viral transcription;regulation of DNA-dependent transcription, elongation;transcription-coupled nucleotide-excision repair;transcription elongation from RNA polymerase II promoter;erythrocyte differentiation;regulation of transcription from RNA polymerase II promoter;gene expression;viral process;DNA repair;regulation of transcription, DNA-dependent;nucleotide-excision repa…	GO:0050434;GO:0032784;GO:0006283;GO:0006368;GO:0030218;GO:0006357;GO:0010467;GO:0016032;GO:0006281;GO:0006355;GO:0006289;GO:0006366;GO:0045944;GO:0006351;GO:0005654;GO:0005730;GO:0005634;GO:0003677;GO:0003676;GO:0008270;GO:0005515;GO:0050434;GO:0032784;GO:0006283;GO:0006368;GO:0030218;GO:0006357;GO:0010467;GO:0016032;GO:0006281;GO:0006355;GO:0006289;GO:0006366;GO:0045944;GO:0006351;GO:0045893;GO:…
ENSG00000133247	up	SUV420H2	suppressor of variegation 4-20 homolog 2 (Drosophila) [Source:HGNC Symbol;Acc:28405]	cox2	K598R	15.2321	23.396	0.619147	2.036	0.00215	0.0200718	yes	histone H4-K20 trimethylation;regulation of transcription, DNA-dependent;transcription, DNA-templated;histone H4-K20 methylation;histone methylation;nuclear heterochromatin;condensed nuclear chromosome, centromeric region;chromo shadow domain binding;histone methyltransferase activity (H4-K20 specific);protein binding;histone H4-K20 trimethylation;regulation of transcription, DNA-dependent;transc…	GO:0034773;GO:0006355;GO:0006351;GO:0034770;GO:0016571;GO:0005720;GO:0000780;GO:0070087;GO:0042799;GO:0005515;GO:0034773;GO:0006355;GO:0006351;GO:0005720;GO:0000780;GO:0070087;GO:0042799;GO:0005515;GO:0034773;GO:0006355;GO:0006351;GO:0005720;GO:0000780;GO:0070087;GO:0042799;GO:0005515
ENSG00000196693	up	ZNF33B	zinc finger protein 33B [Source:HGNC Symbol;Acc:13097]	cox2	K598R	7.59511	11.6997	0.623333	3.96278	5e-05	0.00082665	yes	regulation of transcription, DNA-dependent;transcription, DNA-templated;intracellular;nucleus;DNA binding;metal ion binding;nucleic acid binding;sequence-specific DNA binding transcription factor activity	GO:0006355;GO:0006351;GO:0005622;GO:0005634;GO:0003677;GO:0046872;GO:0003676;GO:0003700
ENSG00000185513	up	L3MBTL1	l(3)mbt-like 1 (Drosophila) [Source:HGNC Symbol;Acc:15905]	cox2	K598R	14.2748	22.0349	0.626324	2.98442	5e-05	0.00082665	yes	;regulation of megakaryocyte differentiation;hemopoiesis;chromatin modification;regulation of cell cycle;regulation of mitosis;regulation of transcription, DNA-dependent;negative regulation of transcription, DNA-dependent;transcription, DNA-templated;condensed chromosome;chromatin;nucleoplasm;nucleus;nucleosomal histone binding;nucleosome binding;histone binding;identical protein binding;SAM doma…	;GO:0045652;GO:0030097;GO:0016568;GO:0051726;GO:0007088;GO:0006355;GO:0045892;GO:0006351;GO:0000793;GO:0000785;GO:0005654;GO:0005634;GO:0031493;GO:0031491;GO:0042393;GO:0042802;GO:0032093;GO:0003682;GO:0035064;GO:0008270;GO:0005515;GO:0003700;;GO:0045652;GO:0030097;GO:0016568;GO:0051726;GO:0007088;GO:0006355;GO:0045892;GO:0006351;GO:0000793;GO:0000785;GO:0005654;GO:0005634;GO:0031493;GO:0031491;G…
ENSG00000061337	up	LZTS1	leucine zipper, putative tumor suppressor 1 [Source:HGNC Symbol;Acc:13861]	cox2	K598R	1.72136	2.6598	0.627763	2.99954	5e-05	0.00082665	yes	termination of RNA polymerase III transcription;transcription elongation from RNA polymerase III promoter;positive regulation of type I interferon production;negative regulation of macroautophagy;regulation of dendrite morphogenesis;cell cycle;transcription from RNA polymerase III promoter;gene expression;regulation of transcription, DNA-dependent;innate immune response;transcription, DNA-templat…	GO:0006386;GO:0006385;GO:0032481;GO:0016242;GO:0048814;GO:0007049;GO:0006383;GO:0010467;GO:0006355;GO:0045087;GO:0006351;GO:0044297;GO:0043198;GO:0014069;GO:0043197;GO:0016324;GO:0005654;GO:0045211;GO:0005794;GO:0005730;GO:0030054;GO:0005829;GO:0005737;GO:0005886;GO:0005634;GO:0045202;GO:0043005;GO:0003677;GO:0005515;GO:0003700;GO:0005515;GO:0006386;GO:0006385;GO:0032481;GO:0016242;GO:0048814;GO:…
ENSG00000103479	up	RBL2	retinoblastoma-like 2 (p130) [Source:HGNC Symbol;Acc:9894]	cox2	K598R	14.0258	21.7177	0.630787	2.31537	0.0001	0.00153417	yes	regulation of cell cycle;regulation of transcription from RNA polymerase II promoter;cell cycle;transcription factor complex;nucleus;regulation of lipid kinase activity;chromatin modification;regulation of cell cycle;regulation of transcription from RNA polymerase II promoter;cell cycle;mitotic cell cycle;transcription, DNA-templated;nucleoplasm;nucleolus;cytoplasm;transcription factor complex;nu…	GO:0051726;GO:0006357;GO:0007049;GO:0005667;GO:0005634;GO:0043550;GO:0016568;GO:0051726;GO:0006357;GO:0007049;GO:0000278;GO:0006351;GO:0005654;GO:0005730;GO:0005737;GO:0005667;GO:0005634;GO:0003677;GO:0005515;GO:0005515;GO:0051726;GO:0006357;GO:0007049;GO:0005667;GO:0005634;GO:0051726;GO:0006357;GO:0007049;GO:0005667;GO:0005634
ENSG00000125520	up	SLC2A4RG	SLC2A4 regulator [Source:HGNC Symbol;Acc:15930]	cox2	K598R	52.5749	81.9365	0.640132	1.92291	0.00185	0.017772	yes	regulation of transcription, DNA-dependent;transcription, DNA-templated;cytoplasm;nucleus;DNA binding;metal ion binding;sequence-specific DNA binding transcription factor activity	GO:0006355;GO:0006351;GO:0005737;GO:0005634;GO:0003677;GO:0046872;GO:0003700
ENSG00000272047	up	GTF2H5	general transcription factor IIH, polypeptide 5 [Source:HGNC Symbol;Acc:21157]	cox2	K598R	1.74012	2.72121	0.645061	3.35899	5e-05	0.00082665	yes	regulation of transcription, DNA-dependent;nucleotide-excision repair;transcription, DNA-templated;core TFIIH complex	GO:0006355;GO:0006289;GO:0006351;GO:0000439
ENSG00000100307	up	CBX7	chromobox homolog 7 [Source:HGNC Symbol;Acc:1557]	cox2	K598R	2.82865	4.43755	0.649647	1.50369	0.00355	0.029742	yes	chromatin modification;transcription, DNA-templated;negative regulation of transcription from RNA polymerase II promoter;PRC1 complex;PcG protein complex;nuclear chromatin;heterochromatin;nucleus;nucleus;PRC1 complex;chromatin binding;methylated histone residue binding;single-stranded RNA binding;protein binding;nucleus;nucleus	GO:0016568;GO:0006351;GO:0000122;GO:0035102;GO:0031519;GO:0000790;GO:0000792;GO:0005634;GO:0005634;GO:0035102;GO:0003682;GO:0035064;GO:0003727;GO:0005515;GO:0005634;GO:0005634
ENSG00000078399	up	HOXA9	homeobox A9 [Source:HGNC Symbol;Acc:5109]	cox2	K598R	13.1591	20.9142	0.668416	2.91998	0.00025	0.00339588	yes	endothelial cell activation;negative regulation of myeloid cell differentiation;definitive hemopoiesis;mammary gland development;embryonic forelimb morphogenesis;proximal/distal pattern formation;anterior/posterior pattern specification;embryonic skeletal system development;regulation of transcription, DNA-dependent;multicellular organismal development;transcription, DNA-templated;cytoplasm;trans…	GO:0042118;GO:0045638;GO:0060216;GO:0030879;GO:0035115;GO:0009954;GO:0009952;GO:0048706;GO:0006355;GO:0007275;GO:0006351;GO:0005737;GO:0005667;GO:0005634;GO:0019899;GO:0043565;GO:0003677;GO:0005515;GO:0003700;GO:0006351;GO:0005634
ENSG00000100201	up	DDX17	DEAD (Asp-Glu-Ala-Asp) box helicase 17 [Source:HGNC Symbol;Acc:2740]	cox2	K598R	197.729	315.716	0.675106	2.58471	5e-05	0.00082665	yes	cardiovascular system development;post-embryonic development;helicase activity;ATP-dependent helicase activity;nucleic acid binding;ATP binding;regulation of skeletal muscle cell differentiation;positive regulation of intracellular estrogen receptor signaling pathway;RNA processing;positive regulation of transcription from RNA polymerase II promoter;transcription, DNA-templated;nucleolus;nucleus;…	GO:0072358;GO:0009791;GO:0004386;GO:0008026;GO:0003676;GO:0005524;GO:2001014;GO:0033148;GO:0006396;GO:0045944;GO:0006351;GO:0005730;GO:0005634;GO:0008186;GO:0003724;GO:0003713;GO:0004386;GO:0030331;GO:0008026;GO:0003676;GO:0005524;GO:0005515;GO:0003723;GO:0004386;GO:0008026;GO:0003676;GO:0005524;
ENSG00000108799	up	EZH1	enhancer of zeste homolog 1 (Drosophila) [Source:HGNC Symbol;Acc:3526]	cox2	K598R	14.7946	24.0433	0.700566	1.96818	0.0004	0.00504276	yes	anatomical structure morphogenesis;transcription, DNA-templated;negative regulation of transcription from RNA polymerase II promoter;histone H3-K27 methylation;ESC/E(Z) complex;nucleus;nucleus;histone methyltransferase activity (H3-K27 specific);chromatin binding;histone-lysine N-methyltransferase activity;DNA binding;protein binding;chromatin binding;histone-lysine N-methyltransferase activity;D…	GO:0009653;GO:0006351;GO:0000122;GO:0070734;GO:0035098;GO:0005634;GO:0005634;GO:0046976;GO:0003682;GO:0018024;GO:0003677;GO:0005515;GO:0003682;GO:0018024;GO:0003677;GO:0005515;GO:0009653;GO:0006351;GO:0000122;GO:0035098;GO:0005634;GO:0046976;GO:0003682;GO:0018024;GO:0003677;GO:0005515;GO:0018024;GO:0009653;GO:0006351;GO:0000122;GO:0035098;GO:0005634;GO:0046976;GO:0003682;GO:0018024;GO:0003677;GO:…
ENSG00000119866	up	BCL11A	B-cell CLL/lymphoma 11A (zinc finger protein) [Source:HGNC Symbol;Acc:13221]	cox2	K598R	11.0587	18.1123	0.711783	2.21444	0.0005	0.00609342	yes	positive regulation of collateral sprouting;negative regulation of protein homooligomerization;negative regulation of dendrite development;negative regulation of axon extension;T cell differentiation;negative regulation of gene expression;regulation of dendrite development;positive regulation of neuron projection development;hemopoiesis;B cell differentiation;negative regulation of neuron project…	GO:0048672;GO:0032463;GO:2000171;GO:0030517;GO:0030217;GO:0010629;GO:0050773;GO:0010976;GO:0030097;GO:0030183;GO:0010977;GO:0048671;GO:0016925;GO:0006355;GO:0045944;GO:0006351;GO:0005737;GO:0005634;GO:0046982;GO:0046872;GO:0003676;GO:0042803;GO:0003714;GO:0048672;GO:0032463;GO:2000171;GO:0030517;GO:0030217;GO:0010629;GO:0050773;GO:0010976;GO:0030097;GO:0030183;GO:0010977;GO:0048671;GO:0016925;GO:…
ENSG00000205922	up	ONECUT3	one cut homeobox 3 [Source:HGNC Symbol;Acc:13399]	cox2	K598R	1.17641	1.94582	0.725984	3.60507	5e-05	0.00082665	yes	endocrine pancreas development;regulation of transcription from RNA polymerase II promoter;regulation of transcription, DNA-dependent;transcription, DNA-templated;transcription factor complex;nucleus;sequence-specific DNA binding;DNA binding;sequence-specific DNA binding transcription factor activity	GO:0031018;GO:0006357;GO:0006355;GO:0006351;GO:0005667;GO:0005634;GO:0043565;GO:0003677;GO:0003700
ENSG00000152926	up	ZNF117	zinc finger protein 117 [Source:HGNC Symbol;Acc:12897]	cox2	K598R	1.64737	2.75051	0.739532	2.52598	5e-05	0.00082665	yes	regulation of transcription, DNA-dependent;transcription, DNA-templated;nucleus;DNA binding;metal ion binding;zinc ion binding;sequence-specific DNA binding transcription factor activity	GO:0006355;GO:0006351;GO:0005634;GO:0003677;GO:0046872;GO:0008270;GO:0003700
ENSG00000174460	up	ZCCHC12	zinc finger, CCHC domain containing 12 [Source:HGNC Symbol;Acc:27273]	cox2	K598R	1.00047	1.67361	0.742282	2.24628	0.001	0.0107711	yes	regulation of transcription, DNA-dependent;transcription, DNA-templated;nucleic acid binding;zinc ion binding	GO:0006355;GO:0006351;GO:0003676;GO:0008270
ENSG00000167766	up	ZNF83	zinc finger protein 83 [Source:HGNC Symbol;Acc:13158]	cox2	K598R	18.4182	30.8631	0.74475	2.23644	5e-05	0.00082665	yes	regulation of transcription, DNA-dependent;intracellular;nucleic acid binding;regulation of transcription, DNA-dependent;intracellular;nucleic acid binding;regulation of transcription, DNA-dependent;transcription, DNA-templated;nucleus;DNA binding;metal ion binding;sequence-specific DNA binding transcription factor activity;regulation of transcription, DNA-dependent;transcription, DNA-templated;n…	GO:0006355;GO:0005622;GO:0003676;GO:0006355;GO:0005622;GO:0003676;GO:0006355;GO:0006351;GO:0005634;GO:0003677;GO:0046872;GO:0003700;GO:0006355;GO:0006351;GO:0005634;GO:0003677;GO:0046872;GO:0003700;GO:0006355;GO:0006351;GO:0005634;GO:0003677;GO:0046872;GO:0003700;GO:0006355;GO:0005622;GO:0003676;GO:0006355;GO:0005622;GO:0003676;GO:0006355;GO:0005622;GO:0003676;GO:0006355;GO:0005622;GO:0003676;;GO…
ENSG00000185278	up	ZBTB37	zinc finger and BTB domain containing 37 [Source:HGNC Symbol;Acc:28365]	cox2	K598R	2.92678	4.91464	0.74777	1.59636	0.0062	0.0459056	yes	regulation of transcription, DNA-dependent;transcription, DNA-templated;nucleus;DNA binding;metal ion binding;protein binding;regulation of transcription, DNA-dependent;transcription, DNA-templated;nucleus;DNA binding;metal ion binding;protein binding;regulation of transcription, DNA-dependent;transcription, DNA-templated;nucleus;DNA binding;metal ion binding;protein binding;regulation of transcr…	GO:0006355;GO:0006351;GO:0005634;GO:0003677;GO:0046872;GO:0005515;GO:0006355;GO:0006351;GO:0005634;GO:0003677;GO:0046872;GO:0005515;GO:0006355;GO:0006351;GO:0005634;GO:0003677;GO:0046872;GO:0005515;GO:0006355;GO:0006351;GO:0005634;GO:0003677;GO:0046872;GO:0005515;GO:0006355;GO:0006351;GO:0005634;GO:0003677;GO:0046872;GO:0005515
ENSG00000188290	up	HES4	hes family bHLH transcription factor 4 [Source:HGNC Symbol;Acc:24149]	cox2	K598R	64.8353	110.39	0.767755	4.91136	5e-05	0.00082665	yes	regulation of transcription, DNA-dependent;transcription, DNA-templated;nucleus;protein dimerization activity;DNA binding;nervous system development;regulation of transcription, DNA-dependent;cell differentiation;transcription, DNA-templated;nucleus;transcription factor binding;protein dimerization activity;DNA binding;regulation of transcription, DNA-dependent;DNA binding	GO:0006355;GO:0006351;GO:0005634;GO:0046983;GO:0003677;GO:0007399;GO:0006355;GO:0030154;GO:0006351;GO:0005634;GO:0008134;GO:0046983;GO:0003677;GO:0006355;GO:0003677
ENSG00000197124	up	ZNF682	zinc finger protein 682 [Source:HGNC Symbol;Acc:28857]	cox2	K598R	10.259	17.5044	0.770823	3.22694	0.00015	0.00219345	yes	regulation of transcription, DNA-dependent;intracellular;nucleic acid binding;regulation of transcription, DNA-dependent;transcription, DNA-templated;intracellular;nucleus;DNA binding;metal ion binding;nucleic acid binding;;regulation of transcription, DNA-dependent;intracellular;nucleic acid binding;regulation of transcription, DNA-dependent;transcription, DNA-templated;intracellular;nucleus;DNA…	GO:0006355;GO:0005622;GO:0003676;GO:0006355;GO:0006351;GO:0005622;GO:0005634;GO:0003677;GO:0046872;GO:0003676;;GO:0006355;GO:0005622;GO:0003676;GO:0006355;GO:0006351;GO:0005622;GO:0005634;GO:0003677;GO:0046872;GO:0003676;GO:0006355;GO:0006351;GO:0005634;GO:0003677;GO:0046872;GO:0006355;GO:0005622;GO:0046872;GO:0003676;GO:0006355;GO:0005622;GO:0003676;GO:0006355;GO:0005622;GO:0003676;GO:0006355;GO…
ENSG00000128709	up	HOXD9	homeobox D9 [Source:HGNC Symbol;Acc:5140]	cox2	K598R	5.07375	8.72483	0.782073	2.92286	5e-05	0.00082665	yes	peripheral nervous system neuron development;hindlimb morphogenesis;skeletal muscle tissue development;mammary gland development;embryonic forelimb morphogenesis;proximal/distal pattern formation;adult locomotory behavior;anterior/posterior pattern specification;embryonic skeletal system morphogenesis;regulation of transcription, DNA-dependent;positive regulation of transcription from RNA polymer…	GO:0048935;GO:0035137;GO:0007519;GO:0030879;GO:0035115;GO:0009954;GO:0008344;GO:0009952;GO:0048704;GO:0006355;GO:0045944;GO:0006351;GO:0035136;GO:0048706;GO:0005634;GO:0043565;GO:0003677;GO:0003700
ENSG00000175322	up	ZNF519	zinc finger protein 519 [Source:HGNC Symbol;Acc:30574]	cox2	K598R	7.92509	13.6877	0.788378	2.71859	5e-05	0.00082665	yes	regulation of transcription, DNA-dependent;intracellular;nucleic acid binding;regulation of transcription, DNA-dependent;intracellular;nucleic acid binding;regulation of transcription, DNA-dependent;transcription, DNA-templated;intracellular;nucleus;DNA binding;metal ion binding;nucleic acid binding	GO:0006355;GO:0005622;GO:0003676;GO:0006355;GO:0005622;GO:0003676;GO:0006355;GO:0006351;GO:0005622;GO:0005634;GO:0003677;GO:0046872;GO:0003676
ENSG00000012822	up	CALCOCO1	calcium binding and coiled-coil domain 1 [Source:HGNC Symbol;Acc:29306]	cox2	K598R	16.5283	28.5701	0.789565	2.82377	5e-05	0.00082665	yes	;intracellular steroid hormone receptor signaling pathway;Wnt signaling pathway;signal transduction;positive regulation of transcription, DNA-dependent;positive regulation of transcription from RNA polymerase II promoter;transcription, DNA-templated;nuclear chromatin;intracellular membrane-bounded organelle;cytoplasm;nucleus;armadillo repeat domain binding;ligand-dependent nuclear receptor transc…	;GO:0030518;GO:0016055;GO:0007165;GO:0045893;GO:0045944;GO:0006351;GO:0000790;GO:0043231;GO:0005737;GO:0005634;GO:0070016;GO:0030374;GO:0008013;GO:0003712;GO:0044212;GO:0003713;GO:0008022;GO:0003682;GO:0043565;GO:0005515;GO:0030518;GO:0016055;GO:0007165;GO:0045893;GO:0045944;GO:0006351;GO:0000790;GO:0043231;GO:0005737;GO:0005634;GO:0070016;GO:0030374;GO:0008013;GO:0003712;GO:0044212;GO:0003713;GO…
ENSG00000137310	up	TCF19	transcription factor 19 [Source:HGNC Symbol;Acc:11629]	cox2	K598R	14.8206	25.9278	0.806891	3.68867	5e-05	0.00082665	yes	regulation of transcription from RNA polymerase II promoter;cell proliferation;transcription, DNA-templated;nucleus;zinc ion binding;protein binding;sequence-specific DNA binding transcription factor activity;regulation of transcription from RNA polymerase II promoter;cell proliferation;transcription, DNA-templated;nucleus;zinc ion binding;protein binding;sequence-specific DNA binding transcripti…	GO:0006357;GO:0008283;GO:0006351;GO:0005634;GO:0008270;GO:0005515;GO:0003700;GO:0006357;GO:0008283;GO:0006351;GO:0005634;GO:0008270;GO:0005515;GO:0003700;GO:0005515
ENSG00000151498	up	ACAD8	acyl-CoA dehydrogenase family, member 8 [Source:HGNC Symbol;Acc:87]	cox2	K598R	10.2848	18.077	0.813635	3.87442	5e-05	0.00082665	yes	valine catabolic process;branched-chain amino acid catabolic process;metabolic process;cellular nitrogen compound metabolic process;regulation of transcription, DNA-dependent;lipid metabolic process;small molecule metabolic process;oxidation-reduction process;transcription, DNA-templated;mitochondrial matrix;mitochondrion;acyl-CoA dehydrogenase activity;oxidoreductase activity, acting on the CH-C…	GO:0006574;GO:0009083;GO:0008152;GO:0034641;GO:0006355;GO:0006629;GO:0044281;GO:0055114;GO:0006351;GO:0005759;GO:0005739;GO:0003995;GO:0016627;GO:0050660;GO:0016491;;GO:0008152;GO:0055114;GO:0016627;GO:0050660;GO:0008152;GO:0055114;GO:0003995;GO:0016627;GO:0016491;GO:0055114;GO:0016627;GO:0008152;GO:0055114;GO:0003995;GO:0016627;GO:0050660;GO:0008152;GO:0055114;GO:0003995;GO:0016627;GO:0050660;GO…
ENSG00000147180	up	ZNF711	zinc finger protein 711 [Source:HGNC Symbol;Acc:13128]	cox2	K598R	5.15333	9.09631	0.819776	4.03354	5e-05	0.00082665	yes	regulation of transcription, DNA-dependent;positive regulation of transcription, DNA-dependent;transcription, DNA-templated;nucleus;sequence-specific DNA binding;DNA binding;metal ion binding;protein binding;regulation of transcription, DNA-dependent;positive regulation of transcription, DNA-dependent;transcription, DNA-templated;nucleus;sequence-specific DNA binding;DNA binding;metal ion binding…	GO:0006355;GO:0045893;GO:0006351;GO:0005634;GO:0043565;GO:0003677;GO:0046872;GO:0005515;GO:0006355;GO:0045893;GO:0006351;GO:0005634;GO:0043565;GO:0003677;GO:0046872;GO:0005515;GO:0006355;GO:0045893;GO:0006351;GO:0005634;GO:0043565;GO:0003677;GO:0046872;GO:0005515;GO:0006355;GO:0005634;GO:0003677;GO:0046872;GO:0006355;GO:0005634;GO:0003677;GO:0046872
ENSG00000099326	up	MZF1	myeloid zinc finger 1 [Source:HGNC Symbol;Acc:13108]	cox2	K598R	8.77341	15.7291	0.842226	3.13449	5e-05	0.00082665	yes	regulation of transcription, DNA-dependent;transcription, DNA-templated;nucleus;transcription regulatory region DNA binding;metal ion binding;protein homodimerization activity;protein binding;sequence-specific DNA binding transcription factor activity;regulation of transcription, DNA-dependent;transcription, DNA-templated;nucleus;transcription regulatory region DNA binding;metal ion binding;prote…	GO:0006355;GO:0006351;GO:0005634;GO:0044212;GO:0046872;GO:0042803;GO:0005515;GO:0003700;GO:0006355;GO:0006351;GO:0005634;GO:0044212;GO:0046872;GO:0042803;GO:0005515;GO:0003700;GO:0006355;GO:0006351;GO:0005634;GO:0044212;GO:0046872;GO:0042803;GO:0005515;GO:0003700;GO:0006355;GO:0005634;GO:0003700;GO:0006355;GO:0005634;GO:0003700
ENSG00000172687	up	ZNF738	zinc finger protein 738 [Source:HGNC Symbol;Acc:32469]	cox2	K598R	10.7216	19.297	0.847857	3.43294	5e-05	0.00082665	yes	regulation of transcription, DNA-dependent;protein polyubiquitination;transcription, DNA-templated;intracellular;nucleus;ubiquitin-protein ligase activity;DNA binding;nucleic acid binding;regulation of transcription, DNA-dependent;intracellular;nucleic acid binding;regulation of transcription, DNA-dependent;intracellular;nucleic acid binding;;	GO:0006355;GO:0000209;GO:0006351;GO:0005622;GO:0005634;GO:0004842;GO:0003677;GO:0003676;GO:0006355;GO:0005622;GO:0003676;GO:0006355;GO:0005622;GO:0003676;;
ENSG00000169136	up	ATF5	activating transcription factor 5 [Source:HGNC Symbol;Acc:790]	cox2	K598R	11.0971	20.2858	0.870291	1.76122	0.0027	0.0239894	yes	olfactory bulb interneuron development;negative regulation of astrocyte differentiation;regulation of transcription from RNA polymerase II promoter;post-embryonic development;regulation of transcription, DNA-dependent;multicellular organism growth;negative regulation of apoptotic process;transcription, DNA-templated;cytoplasm;transcription factor complex;nucleus;heat shock protein binding;sequenc…	GO:0021891;GO:0048712;GO:0006357;GO:0009791;GO:0006355;GO:0035264;GO:0043066;GO:0006351;GO:0005737;GO:0005667;GO:0005634;GO:0031072;GO:0043565;GO:0005515;GO:0003714;GO:0003700;GO:0021891;GO:0048712;GO:0006357;GO:0009791;GO:0006355;GO:0035264;GO:0043066;GO:0006351;GO:0050768;GO:0021988;GO:0021889;GO:0010468;GO:0005737;GO:0005667;GO:0005634;GO:0031072;GO:0043565;GO:0005515;GO:0003714;GO:0003700;;GO…
ENSG00000213626	up	LBH	limb bud and heart development [Source:HGNC Symbol;Acc:29532]	cox2	K598R	32.8711	60.6906	0.884653	5.22844	5e-05	0.00082665	yes	positive regulation of transcription, DNA-dependent;multicellular organismal development;transcription, DNA-templated;nucleolus;intracellular membrane-bounded organelle;cytoplasm;nucleus;positive regulation of transcription, DNA-dependent;nucleus;positive regulation of transcription, DNA-dependent;nucleus;positive regulation of transcription, DNA-dependent;nucleus;positive regulation of transcrip…	GO:0045893;GO:0007275;GO:0006351;GO:0005730;GO:0043231;GO:0005737;GO:0005634;GO:0045893;GO:0005634;GO:0045893;GO:0005634;GO:0045893;GO:0005634;GO:0045893;GO:0005730;GO:0043231;GO:0045893;GO:0005730;GO:0043231
ENSG00000138386	up	NAB1	NGFI-A binding protein 1 (EGR1 binding protein 1) [Source:HGNC Symbol;Acc:7626]	cox2	K598R	13.0973	24.2424	0.888263	3.92864	5e-05	0.00082665	yes	Schwann cell differentiation;regulation of epidermis development;myelination;endochondral ossification;negative regulation of transcription, DNA-dependent;nucleus;transcription factor binding;Schwann cell differentiation;regulation of epidermis development;myelination;endochondral ossification;negative regulation of transcription, DNA-dependent;nucleus;transcription factor binding;Schwann cell di…	GO:0014037;GO:0045682;GO:0042552;GO:0001958;GO:0045892;GO:0005634;GO:0008134;GO:0014037;GO:0045682;GO:0042552;GO:0001958;GO:0045892;GO:0005634;GO:0008134;GO:0014037;GO:0045682;GO:0042552;GO:0001958;GO:0045892;GO:0005634;GO:0008134;GO:0014037;GO:0045682;GO:0042552;GO:0001958;GO:0006355;GO:0045892;GO:0006351;GO:0005634;GO:0008134;GO:0014037;GO:0045682;GO:0042552;GO:0001958;GO:0006355;GO:0045892;GO:…
ENSG00000204103	up	MAFB	v-maf avian musculoaponeurotic fibrosarcoma oncogene homolog B [Source:HGNC Symbol;Acc:6408]	cox2	K598R	1.91545	3.58175	0.902984	3.67994	5e-05	0.00082665	yes	rhombomere 6 development;sensory organ development;rhombomere 5 development;brain segmentation;respiratory gaseous exchange;negative regulation of erythrocyte differentiation;segment specification;inner ear morphogenesis;regulation of transcription, DNA-dependent;positive regulation of transcription from RNA polymerase II promoter;transcription, DNA-templated;thymus development;T cell differentia…	GO:0021572;GO:0007423;GO:0021571;GO:0035284;GO:0007585;GO:0045647;GO:0007379;GO:0042472;GO:0006355;GO:0045944;GO:0006351;GO:0048538;GO:0033077;GO:0006357;GO:0005667;GO:0005634;GO:0008134;GO:0043565;GO:0003677;GO:0005515;GO:0003700;GO:0005515;GO:0021572;GO:0007423;GO:0021571;GO:0035284;GO:0007585;GO:0045647;GO:0007379;GO:0042472;GO:0006355;GO:0045944;GO:0006351;GO:0005667;GO:0005634;GO:0008134;GO:…
ENSG00000170469	up	SPATA24	spermatogenesis associated 24 [Source:HGNC Symbol;Acc:27322]	cox2	K598R	4.0249	8.53007	1.0836	2.02316	0.0001	0.00153417	yes	cytoplasm;nucleus;regulation of transcription, DNA-dependent;spermatogenesis;multicellular organismal development;cell differentiation;transcription, DNA-templated;nucleoplasm;nucleolus;cytoplasm;nucleus;nucleus;cytoplasm;DNA binding;protein homodimerization activity;protein binding;;;;regulation of transcription, DNA-dependent;spermatogenesis;multicellular organismal development;cell differentia…	GO:0005737;GO:0005634;GO:0006355;GO:0007283;GO:0007275;GO:0030154;GO:0006351;GO:0005654;GO:0005730;GO:0005737;GO:0005634;GO:0005634;GO:0005737;GO:0003677;GO:0042803;GO:0005515;;;;GO:0006355;GO:0007283;GO:0007275;GO:0030154;GO:0006351;GO:0005654;GO:0005730;GO:0005737;GO:0005634;GO:0003677;GO:0042803;GO:0005737;GO:0005634
ENSG00000136997	up	mTOR	v-myc avian myelocytomatosis viral oncogene homolog [Source:HGNC Symbol;Acc:7553]	cox2	K598R	9.84539	20.9992	1.09281	6.23952	5e-05	0.00082665	yes	regulation of transcription, DNA-dependent;sequence-specific DNA binding transcription factor activity;regulation of transcription, DNA-dependent;nucleus;sequence-specific DNA binding transcription factor activity;positive regulation of metanephric cap mesenchymal cell proliferation;fibroblast apoptotic process;negative regulation of stress-activated MAPK cascade;regulation of telomere maintenanc…	GO:0006355;GO:0003700;GO:0006355;GO:0005634;GO:0003700;GO:0090096;GO:0044346;GO:0032873;GO:0032204;GO:0006112;GO:0015671;GO:0070848;GO:0051782;GO:2000573;GO:0000165;GO:0045656;GO:0006879;GO:0043280;GO:0006338;GO:0035690;GO:0034644;GO:0002053;GO:0048147;GO:0010332;GO:0048146;GO:2001022;GO:0007179;GO:0001658;GO:0007219;GO:0006367;GO:0007050;GO:0051276;GO:0010467;GO:0060070;GO:0042493;GO:0008284;GO:…
ENSG00000109906	up	ZBTB16	zinc finger and BTB domain containing 16 [Source:HGNC Symbol;Acc:12930]	cox2	K598R	1.27411	2.93706	1.20489	1.94878	0.00095	0.0103428	yes	forelimb morphogenesis;negative regulation of myeloid cell differentiation;mesonephros development;myeloid cell differentiation;positive regulation of cartilage development;positive regulation of chondrocyte differentiation;male germ-line stem cell division;embryonic hindlimb morphogenesis;hemopoiesis;cartilage development;anterior/posterior pattern specification;positive regulation of ossificati…	GO:0035136;GO:0045638;GO:0001823;GO:0030099;GO:0061036;GO:0032332;GO:0048133;GO:0035116;GO:0030097;GO:0051216;GO:0009952;GO:0045778;GO:0043065;GO:0009880;GO:0007417;GO:0006355;GO:0045892;GO:0045600;GO:0001501;GO:0045893;GO:0008285;GO:0006915;GO:0016567;GO:0006351;GO:0042733;GO:0034504;GO:0035137;GO:0016607;GO:0016604;GO:0017053;GO:0016605;GO:0005634;GO:0005829;GO:0005886;GO:0042802;GO:0003677;GO:…
ENSG00000140044	up	JDP2	Jun dimerization protein 2 [Source:HGNC Symbol;Acc:17546]	cox2	K598R	8.11072	19.0884	1.23479	3.29542	5e-05	0.00082665	yes	positive regulation of histone deacetylation;negative regulation of fat cell differentiation;regulation of transcription, DNA-dependent;transcription, DNA-templated;negative regulation of transcription from RNA polymerase II promoter;nucleus;chromatin binding;sequence-specific DNA binding;double-stranded DNA binding;protein heterodimerization activity;DNA binding;protein binding;sequence-specific…	GO:0031065;GO:0045599;GO:0006355;GO:0006351;GO:0000122;GO:0005634;GO:0003682;GO:0043565;GO:0003690;GO:0046982;GO:0003677;GO:0005515;GO:0003700;GO:0031065;GO:0045599;GO:0006355;GO:0000122;GO:0005634;GO:0003682;GO:0043565;GO:0003690;GO:0046982;GO:0003677;GO:0003700;GO:0031065;GO:0045599;GO:0006355;GO:0006351;GO:0000122;GO:0005634;GO:0003682;GO:0043565;GO:0003690;GO:0046982;GO:0003677;GO:0005515;GO:…
ENSG00000101255	up	TRIB3	tribbles pseudokinase 3 [Source:HGNC Symbol;Acc:16228]	cox2	K598R	16.4061	52.2163	1.67027	9.53958	5e-05	0.00082665	yes	regulation of MAP kinase activity;neurotrophin TRK receptor signaling pathway;intrinsic apoptotic signaling pathway in response to endoplasmic reticulum stress;epidermal growth factor receptor signaling pathway;response to endoplasmic reticulum stress;fibroblast growth factor receptor signaling pathway;positive regulation of ubiquitin-protein ligase activity;negative regulation of fatty acid bios…	GO:0043405;GO:0048011;GO:0070059;GO:0007173;GO:0034976;GO:0008543;GO:0051443;GO:0045717;GO:0032869;GO:0010827;GO:0006469;GO:0032092;GO:0006468;GO:0008286;GO:0045599;GO:0048015;GO:0045892;GO:0044281;GO:0044255;GO:0045087;GO:0038095;GO:0006351;GO:0005829;GO:0005886;GO:0005634;GO:0004860;GO:0016772;GO:0055106;GO:0019901;GO:0031625;GO:0004672;GO:0005524;GO:0005515;GO:0003714;GO:0019899;GO:0005515;GO:…
ENSG00000213347	up	MXD3	MAX dimerization protein 3 [Source:HGNC Symbol;Acc:14008]	cox2	K598R	5.62093	17.986	1.67799	2.64582	5e-05	0.00082665	yes	negative regulation of transcription, DNA-dependent;transcription, DNA-templated;nucleus;protein dimerization activity;DNA binding;negative regulation of transcription, DNA-dependent;protein dimerization activity;DNA binding;negative regulation of transcription, DNA-dependent;transcription, DNA-templated;nucleus;protein dimerization activity;DNA binding;protein binding;negative regulation of tran…	GO:0045892;GO:0006351;GO:0005634;GO:0046983;GO:0003677;GO:0045892;GO:0046983;GO:0003677;GO:0045892;GO:0006351;GO:0005634;GO:0046983;GO:0003677;GO:0005515;GO:0045892;GO:0006351;GO:0005634;GO:0046983;GO:0003677;GO:0045892;GO:0046983;GO:0003677;GO:0046983
ENSG00000176046	up	NUPR1	nuclear protein, transcriptional regulator, 1 [Source:HGNC Symbol;Acc:29990]	cox2	K598R	11.0548	42.339	1.93731	6.65599	5e-05	0.00082665	yes	regulation of female gonad development;protein acetylation;intrinsic apoptotic signaling pathway in response to DNA damage by p53 class mediator;positive regulation of protein modification process;acute inflammatory response;negative regulation of fibroblast proliferation;negative regulation of cell cycle;cell growth;protein complex assembly;response to toxic substance;positive regulation of apop…	GO:2000194;GO:0006473;GO:0042771;GO:0031401;GO:0002526;GO:0048147;GO:0045786;GO:0016049;GO:0006461;GO:0009636;GO:0043065;GO:0008584;GO:0035914;GO:0006355;GO:0006915;GO:0006351;GO:0005634;GO:0003682;GO:0003677;GO:0003674;;GO:2000194;GO:0006473;GO:0042771;GO:0031401;GO:0002526;GO:0048147;GO:0045786;GO:0016049;GO:0006461;GO:0009636;GO:0043065;GO:0008584;GO:0035914;GO:0006355;GO:0006915;GO:0006351;GO…

## Sheet: Table 2
	List of proteins identified in co-precipitates of WT or K598R in nuclear fractions																	List of proteins identified in co-precipitates of WT or K598R in cytosolic fractions
Accession	Description	Exp. q-value: Combined	Sum PEP Score	Coverage [%]	# Peptides	# PSMs	# Unique Peptides	# Protein Groups	# AAs	MW [kDa]	calc. pI	Score Sequest HT: Sequest HT	# Peptides (by Search Engine): Sequest HT	598R_Nuc	Cox2_Nuc			Accession	Description	Exp. q-value: Combined	Sum PEP Score	Coverage [%]	# Peptides	# PSMs	# Unique Peptides	# Protein Groups	# AAs	MW [kDa]	calc. pI	Score Sequest HT: Sequest HT	# Peptides (by Search Engine): Sequest HT	598R_Cyt	Cox2_Cyt
P35354	Prostaglandin G/H synthase 2 OS=Homo sapiens OX=9606 GN=PTGS2 PE=1 SV=2	0	209.391	52	25	246	25	1	604	69	7.39	545.18	25	High	High			P43243	Matrin-3 OS=Homo sapiens OX=9606 GN=MATR3 PE=1 SV=2	0	171.091	38	21	342	21	1	847	94.6	6.25	796.54	21	High	High
B7ZW38	Heterogeneous nuclear ribonucleoprotein C-like 3 OS=Homo sapiens OX=9606 GN=HNRNPCL3 PE=2 SV=1	0	30.523	17	6	141	1	1	293	32	5.68	315.21	6	High	High			P68032	Actin, alpha cardiac muscle 1 OS=Homo sapiens OX=9606 GN=ACTC1 PE=1 SV=1	0	59.547	23	8	262	2	1	377	42	5.39	657.63	8	High	High
P14923	Junction plakoglobin OS=Homo sapiens OX=9606 GN=JUP PE=1 SV=3	0	74.141	26	14	105	14	1	745	81.7	6.14	137.57	14	High	High			P06748	Nucleophosmin OS=Homo sapiens OX=9606 GN=NPM1 PE=1 SV=2	0	152.108	41	7	229	7	1	294	32.6	4.78	722.55	7	High	High
Q71DI3	Histone H3.2 OS=Homo sapiens OX=9606 GN=HIST2H3A PE=1 SV=3	0	36.896	37	3	95	1	1	136	15.4	11.27	110.52	3	High	High			Q1KMD3	Heterogeneous nuclear ribonucleoprotein U-like protein 2 OS=Homo sapiens OX=9606 GN=HNRNPUL2 PE=1 SV=1	0	134.038	29	20	164	20	1	747	85.1	4.91	393.15	20	High	High
P68431	Histone H3.1 OS=Homo sapiens OX=9606 GN=HIST1H3A PE=1 SV=2	0	30.342	37	3	79	1	1	136	15.4	11.12	86.4	3	High	High			P61978	Heterogeneous nuclear ribonucleoprotein K OS=Homo sapiens OX=9606 GN=HNRNPK PE=1 SV=1	0	59.189	26	8	142	8	1	463	50.9	5.54	326.25	8	High	High
P84243	Histone H3.3 OS=Homo sapiens OX=9606 GN=H3F3A PE=1 SV=2	0	21.175	37	3	74	1	1	136	15.3	11.27	60.1	3	High	High			P17844	Probable ATP-dependent RNA helicase DDX5 OS=Homo sapiens OX=9606 GN=DDX5 PE=1 SV=1	0	58.629	27	14	131	10	1	614	69.1	8.92	309.57	14	High	High
P36873	Serine/threonine-protein phosphatase PP1-gamma catalytic subunit OS=Homo sapiens OX=9606 GN=PPP1CC PE=1 SV=1	0	69.241	42	10	58	1	1	323	37	6.54	145.92	10	High	High			P18124	60S ribosomal protein L7 OS=Homo sapiens OX=9606 GN=RPL7 PE=1 SV=1	0	80.857	34	10	110	10	1	248	29.2	10.65	279.65	10	High	High
P04745	Alpha-amylase 1 OS=Homo sapiens OX=9606 GN=AMY1A PE=1 SV=2	0	109.989	38	15	52	15	1	511	57.7	6.93	78.44	15	High	High			P55072	Transitional endoplasmic reticulum ATPase OS=Homo sapiens OX=9606 GN=VCP PE=1 SV=4	0	69.393	31	16	80	16	1	806	89.3	5.26	169.98	16	High	High
P12273	Prolactin-inducible protein OS=Homo sapiens OX=9606 GN=PIP PE=1 SV=1	0	33.615	59	8	43	8	1	146	16.6	8.05	93.62	8	High	High			P33176	Kinesin-1 heavy chain OS=Homo sapiens OX=9606 GN=KIF5B PE=1 SV=1	0	115.114	28	22	56	22	1	963	109.6	6.51	120.93	22	High	High
Q5D862	Filaggrin-2 OS=Homo sapiens OX=9606 GN=FLG2 PE=1 SV=1	0	38.025	8	9	38	9	1	2391	247.9	8.31	71.74	9	High	High			P27824	Calnexin OS=Homo sapiens OX=9606 GN=CANX PE=1 SV=2	0	29.671	9	5	47	5	1	592	67.5	4.6	112.56	5	High	High
P31151	Protein S100-A7 OS=Homo sapiens OX=9606 GN=S100A7 PE=1 SV=4	0	26.25	58	8	38	8	1	101	11.5	6.77	82.11	8	High	High			P35637	RNA-binding protein FUS OS=Homo sapiens OX=9606 GN=FUS PE=1 SV=1	0	31.029	9	6	21	4	1	526	53.4	9.36	46.44	6	High	High
P06702	Protein S100-A9 OS=Homo sapiens OX=9606 GN=S100A9 PE=1 SV=1	0	42.377	54	5	34	5	1	114	13.2	6.13	90.57	5	High	High			P04843	Dolichyl-diphosphooligosaccharide--protein glycosyltransferase subunit 1 OS=Homo sapiens OX=9606 GN=RPN1 PE=1 SV=1	0	11.591	8	4	11	4	1	607	68.5	6.38	23.2	4	High	High
P81605	Dermcidin OS=Homo sapiens OX=9606 GN=DCD PE=1 SV=2	0	13.203	13	2	30	2	1	110	11.3	6.54	81.53	2	High	High			Q5JPE7	Nodal modulator 2 OS=Homo sapiens OX=9606 GN=NOMO2 PE=1 SV=1	0	11.971	2	2	8	2	1	1267	139.4	5.76	8.89	2	High	High
Q9NYF8	Bcl-2-associated transcription factor 1 OS=Homo sapiens OX=9606 GN=BCLAF1 PE=1 SV=2	0	44.064	11	8	26	7	1	920	106.1	9.98	48.02	8	High	High			Q9UI26	Importin-11 OS=Homo sapiens OX=9606 GN=IPO11 PE=1 SV=1	0.001	3.913	2	1	9	1	1	975	112.5	5.25	8.75	1	High	High
P29508	Serpin B3 OS=Homo sapiens OX=9606 GN=SERPINB3 PE=1 SV=2	0	37.513	25	7	22	7	1	390	44.5	6.81	38.02	7	High	High			Q99536	Synaptic vesicle membrane protein VAT-1 homolog OS=Homo sapiens OX=9606 GN=VAT1 PE=1 SV=2	0.043	1.672	4	1	3	1	1	393	41.9	6.29	3.53	1	High	High
Q8WXX5	DnaJ homolog subfamily C member 9 OS=Homo sapiens OX=9606 GN=DNAJC9 PE=1 SV=1	0	38.068	25	6	21	6	1	260	29.9	5.73	46.4	6	High	High			P07437	Tubulin beta chain OS=Homo sapiens OX=9606 GN=TUBB PE=1 SV=2	0	259.605	68	23	527	5	1	444	49.6	4.89	1422.7	23	High	Not Found
O14647	Chromodomain-helicase-DNA-binding protein 2 OS=Homo sapiens OX=9606 GN=CHD2 PE=1 SV=2	0	20.683	4	7	19	5	1	1828	211.2	8.1	31.33	7	High	High			P04350	Tubulin beta-4A chain OS=Homo sapiens OX=9606 GN=TUBB4A PE=1 SV=2	0	209.787	62	20	415	2	1	444	49.6	4.88	1065.99	20	High	Not Found
P52294	Importin subunit alpha-5 OS=Homo sapiens OX=9606 GN=KPNA1 PE=1 SV=3	0	23.404	13	4	18	3	1	538	60.2	5.01	34.63	4	High	High			Q13885	Tubulin beta-2A chain OS=Homo sapiens OX=9606 GN=TUBB2A PE=1 SV=1	0	226.451	51	19	413	2	1	445	49.9	4.89	1140.27	19	High	Not Found
P30154	Serine/threonine-protein phosphatase 2A 65 kDa regulatory subunit A beta isoform OS=Homo sapiens OX=9606 GN=PPP2R1B PE=1 SV=3	0	23.939	12	5	16	1	1	601	66.2	4.94	35.74	5	High	High			Q71U36	Tubulin alpha-1A chain OS=Homo sapiens OX=9606 GN=TUBA1A PE=1 SV=1	0	158.514	61	20	408	1	1	451	50.1	5.06	1081.4	20	High	Not Found
O60684	Importin subunit alpha-7 OS=Homo sapiens OX=9606 GN=KPNA6 PE=1 SV=1	0	26.07	9	3	16	2	1	536	60	4.98	35.47	3	High	High			O76021	Ribosomal L1 domain-containing protein 1 OS=Homo sapiens OX=9606 GN=RSL1D1 PE=1 SV=3	0	165.67	38	20	394	20	1	490	54.9	10.13	869.92	20	High	Not Found
Q9Y5V3	Melanoma-associated antigen D1 OS=Homo sapiens OX=9606 GN=MAGED1 PE=1 SV=3	0	17.673	8	4	15	3	1	778	86.1	5.83	29.76	4	High	High			O43390	Heterogeneous nuclear ribonucleoprotein R OS=Homo sapiens OX=9606 GN=HNRNPR PE=1 SV=1	0	131.145	37	23	321	18	1	633	70.9	8.13	761.8	23	High	Not Found
Q8IXT5	RNA-binding protein 12B OS=Homo sapiens OX=9606 GN=RBM12B PE=1 SV=2	0	25.377	8	7	12	7	1	1001	118	6.81	28.7	7	High	High			P11142	Heat shock cognate 71 kDa protein OS=Homo sapiens OX=9606 GN=HSPA8 PE=1 SV=1	0	138.276	42	22	298	14	1	646	70.9	5.52	763.84	22	High	Not Found
P20930	Filaggrin OS=Homo sapiens OX=9606 GN=FLG PE=1 SV=3	0	26.496	1	4	12	4	1	4061	434.9	9.25	29.9	4	High	High			P12956	X-ray repair cross-complementing protein 6 OS=Homo sapiens OX=9606 GN=XRCC6 PE=1 SV=2	0	165.975	49	24	216	24	1	609	69.8	6.64	495.47	24	High	Not Found
P01591	Immunoglobulin J chain OS=Homo sapiens OX=9606 GN=JCHAIN PE=1 SV=4	0	9.405	7	2	12	2	1	159	18.1	5.24	11.39	2	High	High			Q9H0A0	RNA cytidine acetyltransferase OS=Homo sapiens OX=9606 GN=NAT10 PE=1 SV=2	0	186.431	39	32	214	32	1	1025	115.7	8.27	497.83	32	High	Not Found
Q01831	DNA repair protein complementing XP-C cells OS=Homo sapiens OX=9606 GN=XPC PE=1 SV=4	0	18.34	9	5	11	5	1	940	105.9	8.9	17.48	5	High	High			P19338	Nucleolin OS=Homo sapiens OX=9606 GN=NCL PE=1 SV=3	0	147.992	32	20	213	20	1	710	76.6	4.7	539.52	20	High	Not Found
P47929	Galectin-7 OS=Homo sapiens OX=9606 GN=LGALS7 PE=1 SV=2	0	20.414	30	3	11	3	1	136	15.1	7.62	32.46	3	High	High			P22087	rRNA 2'-O-methyltransferase fibrillarin OS=Homo sapiens OX=9606 GN=FBL PE=1 SV=2	0	148.6	62	15	203	15	1	321	33.8	10.18	394.26	15	High	Not Found
P08574	Cytochrome c1, heme protein, mitochondrial OS=Homo sapiens OX=9606 GN=CYC1 PE=1 SV=3	0	20.199	28	5	10	5	1	325	35.4	9	20.88	5	High	High			O75643	U5 small nuclear ribonucleoprotein 200 kDa helicase OS=Homo sapiens OX=9606 GN=SNRNP200 PE=1 SV=2	0	160.697	23	36	145	36	1	2136	244.4	6.06	241.68	36	High	Not Found
P16615	Sarcoplasmic/endoplasmic reticulum calcium ATPase 2 OS=Homo sapiens OX=9606 GN=ATP2A2 PE=1 SV=1	0	31.219	8	6	9	3	1	1042	114.7	5.34	27.89	6	High	High			P06733	Alpha-enolase OS=Homo sapiens OX=9606 GN=ENO1 PE=1 SV=2	0	99.843	58	15	136	15	1	434	47.1	7.39	369.67	15	High	Not Found
Q01469	Fatty acid-binding protein 5 OS=Homo sapiens OX=9606 GN=FABP5 PE=1 SV=3	0	27.885	61	5	9	5	1	135	15.2	7.01	23.62	5	High	High			P14625	Endoplasmin OS=Homo sapiens OX=9606 GN=HSP90B1 PE=1 SV=1	0	78.458	23	14	109	12	1	803	92.4	4.84	256.96	14	High	Not Found
P23526	Adenosylhomocysteinase OS=Homo sapiens OX=9606 GN=AHCY PE=1 SV=4	0	14.532	12	4	9	4	1	432	47.7	6.34	17.81	4	High	High			P08758	Annexin A5 OS=Homo sapiens OX=9606 GN=ANXA5 PE=1 SV=2	0	67.061	55	14	99	14	1	320	35.9	5.05	239.11	14	High	Not Found
Q15021	Condensin complex subunit 1 OS=Homo sapiens OX=9606 GN=NCAPD2 PE=1 SV=3	0	14.323	4	4	9	4	1	1401	157.1	6.61	18.07	4	High	High			P61247	40S ribosomal protein S3a OS=Homo sapiens OX=9606 GN=RPS3A PE=1 SV=2	0	57.031	25	6	98	6	1	264	29.9	9.73	211.63	6	High	Not Found
P25311	Zinc-alpha-2-glycoprotein OS=Homo sapiens OX=9606 GN=AZGP1 PE=1 SV=2	0	16.724	24	5	8	5	1	298	34.2	6.05	18.5	5	High	High			Q6P2Q9	Pre-mRNA-processing-splicing factor 8 OS=Homo sapiens OX=9606 GN=PRPF8 PE=1 SV=2	0	128.707	19	31	97	31	1	2335	273.4	8.84	153.99	31	High	Not Found
Q63ZY3	KN motif and ankyrin repeat domain-containing protein 2 OS=Homo sapiens OX=9606 GN=KANK2 PE=1 SV=1	0	14.635	4	2	8	2	1	851	91.1	5.63	11.18	2	High	High			Q9H0S4	Probable ATP-dependent RNA helicase DDX47 OS=Homo sapiens OX=9606 GN=DDX47 PE=1 SV=1	0	75.977	38	12	95	12	1	455	50.6	9.1	243.37	12	High	Not Found
Q9BXS6	Nucleolar and spindle-associated protein 1 OS=Homo sapiens OX=9606 GN=NUSAP1 PE=1 SV=1	0	6.502	5	1	8	1	1	441	49.4	9.91	7.38	1	High	High			Q71DI3	Histone H3.2 OS=Homo sapiens OX=9606 GN=HIST2H3A PE=1 SV=3	0	36.896	37	3	95	1	1	136	15.4	11.27	110.52	3	High	Not Found
Q53H12	Acylglycerol kinase, mitochondrial OS=Homo sapiens OX=9606 GN=AGK PE=1 SV=2	0	14.39	16	4	7	4	1	422	47.1	8.09	9.42	4	High	High			P50454	Serpin H1 OS=Homo sapiens OX=9606 GN=SERPINH1 PE=1 SV=2	0	67.545	38	12	92	12	1	418	46.4	8.69	153.34	12	High	Not Found
Q9Y5Y2	Cytosolic Fe-S cluster assembly factor NUBP2 OS=Homo sapiens OX=9606 GN=NUBP2 PE=1 SV=1	0	18.572	25	3	7	3	1	271	28.8	5.83	15.68	3	High	High			P63244	Receptor of activated protein C kinase 1 OS=Homo sapiens OX=9606 GN=RACK1 PE=1 SV=3	0	75.383	51	11	92	11	1	317	35.1	7.69	259.96	11	High	Not Found
P29401	Transketolase OS=Homo sapiens OX=9606 GN=TKT PE=1 SV=3	0	14.501	8	3	7	3	1	623	67.8	7.66	17.36	3	High	High			P63104	14-3-3 protein zeta/delta OS=Homo sapiens OX=9606 GN=YWHAZ PE=1 SV=1	0	56.621	44	9	89	8	1	245	27.7	4.79	240.21	9	High	Not Found
P34932	Heat shock 70 kDa protein 4 OS=Homo sapiens OX=9606 GN=HSPA4 PE=1 SV=4	0	12.115	4	2	7	2	1	840	94.3	5.19	10.97	2	High	High			P15880	40S ribosomal protein S2 OS=Homo sapiens OX=9606 GN=RPS2 PE=1 SV=2	0	65.577	32	9	88	9	1	293	31.3	10.24	210.85	9	High	Not Found
Q86V81	THO complex subunit 4 OS=Homo sapiens OX=9606 GN=ALYREF PE=1 SV=3	0	9.524	11	2	7	2	1	257	26.9	11.15	10.54	2	High	High			P11388	DNA topoisomerase 2-alpha OS=Homo sapiens OX=9606 GN=TOP2A PE=1 SV=3	0	67.821	14	17	85	12	1	1531	174.3	8.72	153.52	17	High	Not Found
P01040	Cystatin-A OS=Homo sapiens OX=9606 GN=CSTA PE=1 SV=1	0	7.042	31	2	7	2	1	98	11	5.5	11.5	2	High	High			P67809	Nuclease-sensitive element-binding protein 1 OS=Homo sapiens OX=9606 GN=YBX1 PE=1 SV=3	0	39.479	20	3	76	2	1	324	35.9	9.88	122.69	3	High	Not Found
O60884	DnaJ homolog subfamily A member 2 OS=Homo sapiens OX=9606 GN=DNAJA2 PE=1 SV=1	0	22.226	19	4	6	4	1	412	45.7	6.48	20.71	4	High	High			P62753	40S ribosomal protein S6 OS=Homo sapiens OX=9606 GN=RPS6 PE=1 SV=1	0	71.801	32	10	72	10	1	249	28.7	10.84	201.22	10	High	Not Found
Q8TC07	TBC1 domain family member 15 OS=Homo sapiens OX=9606 GN=TBC1D15 PE=1 SV=2	0	10.586	7	4	6	4	1	691	79.4	5.67	8.66	4	High	High			P42704	Leucine-rich PPR motif-containing protein, mitochondrial OS=Homo sapiens OX=9606 GN=LRPPRC PE=1 SV=3	0	93.862	19	18	67	18	1	1394	157.8	6.13	122.22	18	High	Not Found
Q9BSJ2	Gamma-tubulin complex component 2 OS=Homo sapiens OX=9606 GN=TUBGCP2 PE=1 SV=2	0	8.551	5	4	6	4	1	902	102.5	6.84	2.05	4	High	High			Q96SN8	CDK5 regulatory subunit-associated protein 2 OS=Homo sapiens OX=9606 GN=CDK5RAP2 PE=1 SV=5	0	71.239	11	15	62	15	1	1893	214.9	5.58	109.48	15	High	Not Found
Q8NAV1	Pre-mRNA-splicing factor 38A OS=Homo sapiens OX=9606 GN=PRPF38A PE=1 SV=1	0	12.177	16	3	6	3	1	312	37.5	9.96	12.57	3	High	High			P11021	Endoplasmic reticulum chaperone BiP OS=Homo sapiens OX=9606 GN=HSPA5 PE=1 SV=2	0	65.637	27	13	60	12	1	654	72.3	5.16	166.67	13	High	Not Found
P33991	DNA replication licensing factor MCM4 OS=Homo sapiens OX=9606 GN=MCM4 PE=1 SV=5	0	11.306	4	3	6	3	1	863	96.5	6.74	8.74	3	High	High			Q15393	Splicing factor 3B subunit 3 OS=Homo sapiens OX=9606 GN=SF3B3 PE=1 SV=4	0	65.431	18	16	59	16	1	1217	135.5	5.26	129.52	16	High	Not Found
Q15019	Septin-2 OS=Homo sapiens OX=9606 GN=SEPT2 PE=1 SV=1	0	9.691	8	2	6	2	1	361	41.5	6.6	17.43	2	High	High			P10809	60 kDa heat shock protein, mitochondrial OS=Homo sapiens OX=9606 GN=HSPD1 PE=1 SV=2	0	123.361	45	18	57	18	1	573	61	5.87	145.84	18	High	Not Found
O96008	Mitochondrial import receptor subunit TOM40 homolog OS=Homo sapiens OX=9606 GN=TOMM40 PE=1 SV=1	0	9.421	9	2	6	2	1	361	37.9	7.25	5.13	2	High	High			P25705	ATP synthase subunit alpha, mitochondrial OS=Homo sapiens OX=9606 GN=ATP5F1A PE=1 SV=1	0	63.039	26	10	55	10	1	553	59.7	9.13	129.29	10	High	Not Found
P14635	G2/mitotic-specific cyclin-B1 OS=Homo sapiens OX=9606 GN=CCNB1 PE=1 SV=1	0	8.5	7	2	6	2	1	433	48.3	7.47	8.42	2	High	High			P78527	DNA-dependent protein kinase catalytic subunit OS=Homo sapiens OX=9606 GN=PRKDC PE=1 SV=3	0	45.559	5	14	53	14	1	4128	468.8	7.12	75.21	14	High	Not Found
P78332	RNA-binding protein 6 OS=Homo sapiens OX=9606 GN=RBM6 PE=1 SV=5	0	7.879	3	2	6	2	1	1123	128.6	6.32	5.94	2	High	High			Q13263	Transcription intermediary factor 1-beta OS=Homo sapiens OX=9606 GN=TRIM28 PE=1 SV=5	0	53.898	20	13	53	13	1	835	88.5	5.77	106.24	13	High	Not Found
Q99460	26S proteasome non-ATPase regulatory subunit 1 OS=Homo sapiens OX=9606 GN=PSMD1 PE=1 SV=2	0	14.322	7	4	5	4	1	953	105.8	5.39	10.95	4	High	High			P11940	Polyadenylate-binding protein 1 OS=Homo sapiens OX=9606 GN=PABPC1 PE=1 SV=2	0	66.812	28	13	49	8	1	636	70.6	9.5	125	13	High	Not Found
Q99873	Protein arginine N-methyltransferase 1 OS=Homo sapiens OX=9606 GN=PRMT1 PE=1 SV=3	0	11.25	13	4	5	4	1	371	42.4	5.35	10.5	4	High	High			P07195	L-lactate dehydrogenase B chain OS=Homo sapiens OX=9606 GN=LDHB PE=1 SV=2	0	24.57	21	6	48	6	1	334	36.6	6.05	102.52	6	High	Not Found
P22695	Cytochrome b-c1 complex subunit 2, mitochondrial OS=Homo sapiens OX=9606 GN=UQCRC2 PE=1 SV=3	0	20.062	11	3	5	3	1	453	48.4	8.63	12.53	3	High	High			Q07021	Complement component 1 Q subcomponent-binding protein, mitochondrial OS=Homo sapiens OX=9606 GN=C1QBP PE=1 SV=1	0	61.184	34	7	45	7	1	282	31.3	4.84	121.51	7	High	Not Found
Q6NUK1	Calcium-binding mitochondrial carrier protein SCaMC-1 OS=Homo sapiens OX=9606 GN=SLC25A24 PE=1 SV=2	0	12.081	9	3	5	3	1	477	53.3	6.33	12.59	3	High	High			P46777	60S ribosomal protein L5 OS=Homo sapiens OX=9606 GN=RPL5 PE=1 SV=3	0	34.596	21	5	44	5	1	297	34.3	9.72	114.17	5	High	Not Found
P61289	Proteasome activator complex subunit 3 OS=Homo sapiens OX=9606 GN=PSME3 PE=1 SV=1	0	11.597	16	3	5	3	1	254	29.5	5.95	7.41	3	High	High			P00338	L-lactate dehydrogenase A chain OS=Homo sapiens OX=9606 GN=LDHA PE=1 SV=2	0	40.87	36	8	43	8	1	332	36.7	8.27	109.01	8	High	Not Found
O14965	Aurora kinase A OS=Homo sapiens OX=9606 GN=AURKA PE=1 SV=2	0	11.064	9	3	5	2	1	403	45.8	9.39	8.95	3	High	High			P13797	Plastin-3 OS=Homo sapiens OX=9606 GN=PLS3 PE=1 SV=4	0	54.633	27	12	41	12	1	630	70.8	5.6	101.48	12	High	Not Found
Q14258	E3 ubiquitin/ISG15 ligase TRIM25 OS=Homo sapiens OX=9606 GN=TRIM25 PE=1 SV=2	0	16.873	5	2	5	2	1	630	70.9	8.09	11.19	2	High	High			O43707	Alpha-actinin-4 OS=Homo sapiens OX=9606 GN=ACTN4 PE=1 SV=2	0	37.07	14	10	40	4	1	911	104.8	5.44	73.83	10	High	Not Found
P41250	Glycine--tRNA ligase OS=Homo sapiens OX=9606 GN=GARS PE=1 SV=3	0	15.943	6	2	5	2	1	739	83.1	7.03	10.65	2	High	High			P23246	Splicing factor, proline- and glutamine-rich OS=Homo sapiens OX=9606 GN=SFPQ PE=1 SV=2	0	54.22	16	8	40	8	1	707	76.1	9.44	76.98	8	High	Not Found
P01024	Complement C3 OS=Homo sapiens OX=9606 GN=C3 PE=1 SV=2	0	8.705	2	2	5	2	1	1663	187	6.4	8.1	2	High	High			O00425	Insulin-like growth factor 2 mRNA-binding protein 3 OS=Homo sapiens OX=9606 GN=IGF2BP3 PE=1 SV=2	0	59.338	31	12	38	10	1	579	63.7	8.87	82.01	12	High	Not Found
P62495	Eukaryotic peptide chain release factor subunit 1 OS=Homo sapiens OX=9606 GN=ETF1 PE=1 SV=3	0	7.262	5	2	5	2	1	437	49	5.71	9.89	2	High	High			Q9UDY2	Tight junction protein ZO-2 OS=Homo sapiens OX=9606 GN=TJP2 PE=1 SV=2	0	53.949	18	16	36	16	1	1190	133.9	7.4	57.95	16	High	Not Found
P35325	Small proline-rich protein 2B OS=Homo sapiens OX=9606 GN=SPRR2B PE=2 SV=1	0.001	5.103	61	2	5	2	1	72	8	8.43	8.78	2	High	High			O95373	Importin-7 OS=Homo sapiens OX=9606 GN=IPO7 PE=1 SV=1	0	54.371	15	11	31	10	1	1038	119.4	4.82	51.82	11	High	Not Found
O75529	TAF5-like RNA polymerase II p300/CBP-associated factor-associated factor 65 kDa subunit 5L OS=Homo sapiens OX=9606 GN=TAF5L PE=1 SV=1	0.001	3.556	3	1	5	1	1	589	66.1	5.88	2.1	1	High	High			Q9Y305	Acyl-coenzyme A thioesterase 9, mitochondrial OS=Homo sapiens OX=9606 GN=ACOT9 PE=1 SV=2	0	39.314	22	8	31	8	1	439	49.9	8.6	79.3	8	High	Not Found
P17812	CTP synthase 1 OS=Homo sapiens OX=9606 GN=CTPS1 PE=1 SV=2	0	16.453	9	4	4	4	1	591	66.6	6.46	8.06	4	High	High			P25789	Proteasome subunit alpha type-4 OS=Homo sapiens OX=9606 GN=PSMA4 PE=1 SV=1	0	35.488	38	6	31	6	1	261	29.5	7.72	88.31	6	High	Not Found
Q9UBB4	Ataxin-10 OS=Homo sapiens OX=9606 GN=ATXN10 PE=1 SV=1	0	16.415	14	4	4	4	1	475	53.5	5.25	6.26	4	High	High			Q13283	Ras GTPase-activating protein-binding protein 1 OS=Homo sapiens OX=9606 GN=G3BP1 PE=1 SV=1	0	31.119	15	4	31	4	1	466	52.1	5.52	64.13	4	High	Not Found
P50225	Sulfotransferase 1A1 OS=Homo sapiens OX=9606 GN=SULT1A1 PE=1 SV=3	0	14.929	21	3	4	3	1	295	34.1	6.62	9.96	3	High	High			P30876	DNA-directed RNA polymerase II subunit RPB2 OS=Homo sapiens OX=9606 GN=POLR2B PE=1 SV=1	0	38.318	14	11	27	11	1	1174	133.8	6.87	47.47	11	High	Not Found
O95299	NADH dehydrogenase [ubiquinone] 1 alpha subcomplex subunit 10, mitochondrial OS=Homo sapiens OX=9606 GN=NDUFA10 PE=1 SV=1	0	14.802	13	3	4	3	1	355	40.7	8.48	10.45	3	High	High			Q14697	Neutral alpha-glucosidase AB OS=Homo sapiens OX=9606 GN=GANAB PE=1 SV=3	0	42.723	13	8	26	8	1	944	106.8	6.14	53.54	8	High	Not Found
Q9NZT1	Calmodulin-like protein 5 OS=Homo sapiens OX=9606 GN=CALML5 PE=1 SV=2	0	12.486	35	3	4	3	1	146	15.9	4.44	6.68	3	High	High			P31689	DnaJ homolog subfamily A member 1 OS=Homo sapiens OX=9606 GN=DNAJA1 PE=1 SV=2	0	35.89	39	8	26	8	1	397	44.8	7.08	53.18	8	High	Not Found
O14579	Coatomer subunit epsilon OS=Homo sapiens OX=9606 GN=COPE PE=1 SV=3	0	11.943	20	3	4	3	1	308	34.5	5.12	7.58	3	High	High			P12004	Proliferating cell nuclear antigen OS=Homo sapiens OX=9606 GN=PCNA PE=1 SV=1	0	31.451	43	6	26	6	1	261	28.8	4.69	47.61	6	High	Not Found
Q13523	Serine/threonine-protein kinase PRP4 homolog OS=Homo sapiens OX=9606 GN=PRPF4B PE=1 SV=3	0	11.918	3	3	4	3	1	1007	116.9	10.26	7.85	3	High	High			P61962	DDB1- and CUL4-associated factor 7 OS=Homo sapiens OX=9606 GN=DCAF7 PE=1 SV=1	0	31.036	18	4	25	4	1	342	38.9	5.52	59.44	4	High	Not Found
P37198	Nuclear pore glycoprotein p62 OS=Homo sapiens OX=9606 GN=NUP62 PE=1 SV=3	0	7.683	7	3	4	3	1	522	53.2	5.31	8.48	3	High	High			P48556	26S proteasome non-ATPase regulatory subunit 8 OS=Homo sapiens OX=9606 GN=PSMD8 PE=1 SV=2	0	28.265	15	4	25	4	1	350	39.6	9.7	60.13	4	High	Not Found
P07384	Calpain-1 catalytic subunit OS=Homo sapiens OX=9606 GN=CAPN1 PE=1 SV=1	0	7.557	5	3	4	3	1	714	81.8	5.67	5.41	3	High	High			P38398	Breast cancer type 1 susceptibility protein OS=Homo sapiens OX=9606 GN=BRCA1 PE=1 SV=2	0	32.614	9	12	24	12	1	1863	207.6	5.41	34.52	12	High	Not Found
P61163	Alpha-centractin OS=Homo sapiens OX=9606 GN=ACTR1A PE=1 SV=1	0	12.573	9	2	4	2	1	376	42.6	6.64	10.9	2	High	High			P39656	Dolichyl-diphosphooligosaccharide--protein glycosyltransferase 48 kDa subunit OS=Homo sapiens OX=9606 GN=DDOST PE=1 SV=4	0	34.381	21	8	24	8	1	456	50.8	6.55	58.32	8	High	Not Found
Q96C92	Endosome-associated-trafficking regulator 1 OS=Homo sapiens OX=9606 GN=ENTR1 PE=1 SV=3	0	10.99	8	2	4	2	1	435	47.9	5.14	11.05	2	High	High			P62826	GTP-binding nuclear protein Ran OS=Homo sapiens OX=9606 GN=RAN PE=1 SV=3	0	35.636	40	7	24	7	1	216	24.4	7.49	50.24	7	High	Not Found
Q9H2U1	ATP-dependent DNA/RNA helicase DHX36 OS=Homo sapiens OX=9606 GN=DHX36 PE=1 SV=2	0	9.122	3	2	4	2	1	1008	114.7	7.68	9.39	2	High	High			Q9BUJ2	Heterogeneous nuclear ribonucleoprotein U-like protein 1 OS=Homo sapiens OX=9606 GN=HNRNPUL1 PE=1 SV=2	0	22.553	9	5	24	5	1	856	95.7	6.92	49.44	5	High	Not Found
Q9UGN5	Poly [ADP-ribose] polymerase 2 OS=Homo sapiens OX=9606 GN=PARP2 PE=1 SV=2	0	8.845	7	2	4	2	1	583	66.2	8.88	12.4	2	High	High			O95347	Structural maintenance of chromosomes protein 2 OS=Homo sapiens OX=9606 GN=SMC2 PE=1 SV=2	0	39.956	12	10	22	10	1	1197	135.6	8.43	43.17	10	High	Not Found
Q14008	Cytoskeleton-associated protein 5 OS=Homo sapiens OX=9606 GN=CKAP5 PE=1 SV=3	0	7.589	1	2	4	2	1	2032	225.4	7.8	10.31	2	High	High			P49792	E3 SUMO-protein ligase RanBP2 OS=Homo sapiens OX=9606 GN=RANBP2 PE=1 SV=2	0	26.204	3	8	22	3	1	3224	358	6.2	26.56	8	High	Not Found
O43592	Exportin-T OS=Homo sapiens OX=9606 GN=XPOT PE=1 SV=2	0	7.517	3	2	4	2	1	962	109.9	5.39	7.82	2	High	High			Q86VP6	Cullin-associated NEDD8-dissociated protein 1 OS=Homo sapiens OX=9606 GN=CAND1 PE=1 SV=2	0	15.413	5	4	20	4	1	1230	136.3	5.78	36.65	4	High	Not Found
Q7L1Q6	Basic leucine zipper and W2 domain-containing protein 1 OS=Homo sapiens OX=9606 GN=BZW1 PE=1 SV=1	0.001	3.941	4	2	4	1	1	419	48	5.92	8.23	2	High	High			P00492	Hypoxanthine-guanine phosphoribosyltransferase OS=Homo sapiens OX=9606 GN=HPRT1 PE=1 SV=2	0	23.37	29	5	19	5	1	218	24.6	6.68	45.88	5	High	Not Found
P00747	Plasminogen OS=Homo sapiens OX=9606 GN=PLG PE=1 SV=2	0	7.228	2	1	4	1	1	810	90.5	7.24	10.76	1	High	High			Q99459	Cell division cycle 5-like protein OS=Homo sapiens OX=9606 GN=CDC5L PE=1 SV=2	0	29.086	15	8	18	8	1	802	92.2	8.18	36.74	8	High	Not Found
O14656	Torsin-1A OS=Homo sapiens OX=9606 GN=TOR1A PE=1 SV=1	0	6.806	5	1	4	1	1	332	37.8	6.99	7.19	1	High	High			P29692	Elongation factor 1-delta OS=Homo sapiens OX=9606 GN=EEF1D PE=1 SV=5	0	11.496	17	3	18	3	1	281	31.1	5.01	34.5	3	High	Not Found
Q14680	Maternal embryonic leucine zipper kinase OS=Homo sapiens OX=9606 GN=MELK PE=1 SV=3	0.004	3.365	3	1	4	1	1	651	74.6	8.72	0	1	High	High			P42285	Exosome RNA helicase MTR4 OS=Homo sapiens OX=9606 GN=MTREX PE=1 SV=3	0	24.183	10	7	16	7	1	1042	117.7	6.52	33.45	7	High	Not Found
Q9NRD5	PRKCA-binding protein OS=Homo sapiens OX=9606 GN=PICK1 PE=1 SV=2	0.017	2.223	3	1	4	1	1	415	46.6	5.3	8.68	1	High	High			Q96I24	Far upstream element-binding protein 3 OS=Homo sapiens OX=9606 GN=FUBP3 PE=1 SV=2	0	28.828	15	6	15	6	1	572	61.6	8.38	36.92	6	High	Not Found
O94906	Pre-mRNA-processing factor 6 OS=Homo sapiens OX=9606 GN=PRPF6 PE=1 SV=1	0	18.08	4	3	3	3	1	941	106.9	8.25	9.77	3	High	High			Q92804	TATA-binding protein-associated factor 2N OS=Homo sapiens OX=9606 GN=TAF15 PE=1 SV=1	0	18.1	8	4	14	2	1	592	61.8	8.02	24.49	4	High	Not Found
Q96QE3	ATPase family AAA domain-containing protein 5 OS=Homo sapiens OX=9606 GN=ATAD5 PE=1 SV=4	0	8.05	2	3	3	3	1	1844	207.4	9.19	5.15	3	High	High			Q71RC2	La-related protein 4 OS=Homo sapiens OX=9606 GN=LARP4 PE=1 SV=3	0	6.632	4	2	14	2	1	724	80.5	6.61	16.85	2	High	Not Found
Q1ED39	Lysine-rich nucleolar protein 1 OS=Homo sapiens OX=9606 GN=KNOP1 PE=1 SV=1	0	11.81	7	2	3	2	1	458	51.6	9.86	10.15	2	High	High			Q9BSJ8	Extended synaptotagmin-1 OS=Homo sapiens OX=9606 GN=ESYT1 PE=1 SV=1	0	18.324	5	4	13	4	1	1104	122.8	5.83	14.87	4	High	Not Found
Q99986	Serine/threonine-protein kinase VRK1 OS=Homo sapiens OX=9606 GN=VRK1 PE=1 SV=1	0	9.852	7	2	3	2	1	396	45.4	8.91	10.87	2	High	High			Q8TEX9	Importin-4 OS=Homo sapiens OX=9606 GN=IPO4 PE=1 SV=2	0	21.003	8	6	12	6	1	1081	118.6	4.96	21.45	6	High	Not Found
O75531	Barrier-to-autointegration factor OS=Homo sapiens OX=9606 GN=BANF1 PE=1 SV=1	0	9.736	40	2	3	2	1	89	10.1	6.09	6.52	2	High	High			Q92598	Heat shock protein 105 kDa OS=Homo sapiens OX=9606 GN=HSPH1 PE=1 SV=1	0	19.878	9	5	12	5	1	858	96.8	5.39	22.98	5	High	Not Found
P31350	Ribonucleoside-diphosphate reductase subunit M2 OS=Homo sapiens OX=9606 GN=RRM2 PE=1 SV=1	0.001	5.399	6	2	3	2	1	389	44.8	5.38	2.25	2	High	High			Q29RF7	Sister chromatid cohesion protein PDS5 homolog A OS=Homo sapiens OX=9606 GN=PDS5A PE=1 SV=1	0	16.721	2	2	12	2	1	1337	150.7	7.91	25	2	High	Not Found
P62829	60S ribosomal protein L23 OS=Homo sapiens OX=9606 GN=RPL23 PE=1 SV=1	0.001	4.394	25	2	3	2	1	140	14.9	10.51	5	2	High	High			Q93084	Sarcoplasmic/endoplasmic reticulum calcium ATPase 3 OS=Homo sapiens OX=9606 GN=ATP2A3 PE=1 SV=2	0	37.417	7	6	10	3	1	1043	113.9	5.57	27.57	6	High	Not Found
O95218	Zinc finger Ran-binding domain-containing protein 2 OS=Homo sapiens OX=9606 GN=ZRANB2 PE=1 SV=2	0	13.973	5	1	3	1	1	330	37.4	10.01	12.03	1	High	High			P16615	Sarcoplasmic/endoplasmic reticulum calcium ATPase 2 OS=Homo sapiens OX=9606 GN=ATP2A2 PE=1 SV=1	0	31.219	8	6	9	3	1	1042	114.7	5.34	27.89	6	High	Not Found
Q9H1I8	Activating signal cointegrator 1 complex subunit 2 OS=Homo sapiens OX=9606 GN=ASCC2 PE=1 SV=3	0.001	6.234	2	1	3	1	1	757	86.3	5.16	6.65	1	High	High			Q9Y5X1	Sorting nexin-9 OS=Homo sapiens OX=9606 GN=SNX9 PE=1 SV=1	0	20.313	13	6	9	6	1	595	66.6	5.58	16.02	6	High	Not Found
Q15555	Microtubule-associated protein RP/EB family member 2 OS=Homo sapiens OX=9606 GN=MAPRE2 PE=1 SV=1	0.001	5.939	4	1	3	1	1	327	37	5.57	8.45	1	High	High			Q08043	Alpha-actinin-3 OS=Homo sapiens OX=9606 GN=ACTN3 PE=1 SV=2	0	13.153	5	4	9	1	1	901	103.2	5.52	15.43	4	High	Not Found
O14617	AP-3 complex subunit delta-1 OS=Homo sapiens OX=9606 GN=AP3D1 PE=1 SV=1	0.001	5.478	2	1	3	1	1	1153	130.1	8.48	1.61	1	High	High			O60762	Dolichol-phosphate mannosyltransferase subunit 1 OS=Homo sapiens OX=9606 GN=DPM1 PE=1 SV=1	0	11.988	17	3	9	3	1	260	29.6	9.57	18.05	3	High	Not Found
Q9HAV4	Exportin-5 OS=Homo sapiens OX=9606 GN=XPO5 PE=1 SV=1	0.001	4.941	1	1	3	1	1	1204	136.2	5.8	8.36	1	High	High			P27708	CAD protein OS=Homo sapiens OX=9606 GN=CAD PE=1 SV=3	0	9.707	2	3	9	3	1	2225	242.8	6.46	13.7	3	High	Not Found
[truncated: 348 more rows]
